# Supplementary material for: Comprehensive Gene expression meta-analysis and integrated bioinformatic approaches reveal shared signatures between thrombosis and myeloproliferative disorders
Source: Sci Rep. 2016 Nov 28;6:37099. doi: 10.1038/srep37099 (PMC5125005; doi:10.1038/srep37099)
Supplement: Supplementary Sheet [file srep37099-s2.xls]

## Sheet: over and under expd genes
Genes differentially expressed among different studies (Pval<0.05)
		Over-expressed genes					Down-expressed genes
	EntrezID	Name	CombnedES	Adjusted Pvalue		EntrezID	Name	CombnedES	Adjusted Pvalue
	678	ZFP36L2	2.2679	8.2586e-06		7504	XK	-1.6059	9.1888e-08
	55692	LUC7L	1.7633	9.9927e-05		475	ATOX1	-1.4773	1.9923e-06
	22861	NLRP1	1.6398	2.283e-11		8804	CREG1	-1.4133	0.0012285
	440270	GOLGA8B	1.543	0.0012251		5627	PROS1	-1.3574	0.00076712
	5878	RAB5C	1.5252	0.010788		10855	HPSE	-1.336	0.022878
	1606	DGKA	1.4978	0.00045832		4501	MT1X	-1.3259	1.8545e-06
	9057	SLC7A6	1.4452	0.018486		9446	GSTO1	-1.2905	0
	81669	CCNL2	1.4413	0		4860	PNP	-1.2799	0
	55696	RBM22	1.4279	1.629e-05		2281	FKBP1B	-1.262	0.0011067
	923	CD6	1.4242	0.0042896		51327	AHSP	-1.2479	1.3035e-09
	3551	IKBKB	1.4213	0		9519	TBPL1	-1.2462	1.7856e-07
	4046	LSP1	1.4187	0.0050349		3049	HBQ1	-1.2007	1.6431e-05
	4798	NFRKB	1.4124	5.3223e-06		4496	MT1H	-1.1847	0.00046002
	4609	MYC	1.4034	1.1422e-06		81689	ISCA1	-1.1835	0
	5583	PRKCH	1.3991	0.0067666		55856	ACOT13	-1.1686	0.00082247
	1153	CIRBP	1.3744	0.0057069		51009	DERL2	-1.1666	2.5541e-07
	3609	ILF3	1.3332	0.011745		1031	CDKN2C	-1.1569	0.016053
	11329	STK38	1.328	0.0028085		3044	HBBP1	-1.1408	2.4397e-05
	8227	AKAP17A	1.2976	0		3046	HBE1	-1.1379	2.1694e-13
	1196	CLK2	1.2816	0		481	ATP1B1	-1.1239	4.7572e-06
	6778	STAT6	1.269	0.040231		2157	F8	-1.1152	0.00011828
	10181	RBM5	1.2687	7.7716e-10		80127	C14orf45	-1.1025	7.6339e-07
	924	CD7	1.2532	0.038108		10186	LHFP	-1.0986	0.025742
	56252	YLPM1	1.2368	0.0037501		3958	LGALS3	-1.0909	1.9923e-06
	54963	UCKL1	1.2305	0.0082562		4494	MT1F	-1.0868	3.9483e-06
	9267	CYTH1	1.2302	0.0017757		51371	POMP	-1.0846	1.6981e-06
	57634	EP400	1.2159	0.0011599		58488	PCTP	-1.084	0.0032541
	90379	DCAF15	1.207	8.6317e-05		9551	ATP5J2	-1.0838	7.8126e-09
	51385	ZNF589	1.1999	0.034961		4201	MEA1	-1.0823	9.7479e-07
	78994	PRR14	1.1942	0.003063		100509635	LOC100509635	-1.0673	0.0010939
	8473	OGT	1.189	4.9061e-10		8818	DPM2	-1.0654	2.1694e-13
	11151	CORO1A	1.1843	0.00033943		10542	HBXIP	-1.0653	0.036848
	3561	IL2RG	1.1836	3.7104e-05		55589	BMP2K	-1.0647	0.001855
	9214	FAIM3	1.1822	7.5834e-09		645	BLVRB	-1.0548	4.0288e-13
	54919	HEATR2	1.1811	1.3918e-07		669	BPGM	-1.0476	1.7843e-09
	2802	GOLGA3	1.1713	0.00015568		9468	PCYT1B	-1.0457	0.0076279
	6430	SRSF5	1.1677	0.00081214		63933	CCDC90A	-1.04	7.42e-08
	10949	HNRNPA0	1.1665	3.9823e-06		51218	GLRX5	-1.0395	9.5908e-09
	11064	CNTRL	1.1627	0		3045	HBD	-1.038	0.013722
	143	PARP4	1.147	0		55041	PLEKHB2	-1.0336	0.014701
	1209	CLPTM1	1.1446	0.0052957		1329	COX5B	-1.0282	9.1281e-06
	29990	PILRB	1.1414	1.4129e-09		5201	PFDN1	-1.02	0.0024767
	23064	SETX	1.1414	0.0063195		66008	TRAK2	-1.0181	3.3179e-12
	23598	PATZ1	1.1413	3.6539e-05		27351	PPPDE2	-1.0133	0.0038794
	171023	ASXL1	1.1396	9.3212e-07		8992	ATP6V0E1	-1.0127	4.4529e-12
	4363	ABCC1	1.1373	0.00097385		55848	C9orf46	-1.0089	4.4529e-12
	24148	PRPF6	1.132	0.0011969		80148	PQLC1	-1.0077	0.006863
	7430	EZR	1.1278	0.0047422		6388	SDF2	-1.0065	0.0012624
	10628	TXNIP	1.1275	3.4524e-05		57862	ZNF410	-1.0023	1.7843e-09
	64745	METTL17	1.1248	0.00034803		6005	RHAG	-1.0014	0.0016133
	23360	FNBP4	1.1143	2.8857e-07		51807	TUBA8	-0.99585	0.0099167
	9698	PUM1	1.1126	3.4458e-07		10553	HTATIP2	-0.99336	6.0459e-06
	2130	EWSR1	1.1092	0.021262		55071	C9orf40	-0.98696	0.012143
	57326	PBXIP1	1.1081	5.0324e-07		2040	STOM	-0.98595	0.0047543
	3635	INPP5D	1.108	0.0026158		8459	TPST2	-0.98551	0.0046196
	6595	SMARCA2	1.1077	0.040231		79137	FAM134A	-0.98118	0.014627
	1831	TSC22D3	1.1026	1.3607e-05		4718	NDUFC2	-0.9765	0.0047165
	3184	HNRNPD	1.0979	0		1337	COX6A1	-0.9709	0.0027116
	23126	POGZ	1.0939	9.9501e-05		1307	COL16A1	-0.96994	0.014632
	221092	HNRNPUL2	1.0886	1.4756e-07		4695	NDUFA2	-0.96942	0.0032541
	23015	GOLGA8A	1.0769	0.029867		25907	TMEM158	-0.96666	0.040231
	5928	RBBP4	1.07	0.0091409		2996	GYPE	-0.96505	4.8841e-11
	23211	ZC3H4	1.0689	2.1694e-13		2993	GYPA	-0.96424	0.0095101
	7852	CXCR4	1.064	0.033275		2987	GUK1	-0.96185	0.010632
	9139	CBFA2T2	1.0633	0.030206		5138	PDE2A	-0.95702	0.020892
	3190	HNRNPK	1.0608	1.2439e-07		8724	SNX3	-0.95527	2.6674e-10
	26121	PRPF31	1.0589	0.034364		51266	CLEC1B	-0.95387	0.00039874
	8718	TNFRSF25	1.0585	0.011813		10661	KLF1	-0.95328	0.016068
	155400	NSUN5P1	1.0552	1.1159e-05		4502	MT2A	-0.952	0.043507
	3662	IRF4	1.0549	0.015102		4493	MT1E	-0.95136	0.00063398
	9834	KIAA0125	1.0532	7.5468e-06		2717	GLA	-0.94693	0.0011806
	642	BLMH	1.0522	0.011606		10058	ABCB6	-0.94451	0.016187
	6651	SON	1.0503	5.604e-07		79091	METTL22	-0.94259	0.0057305
	6480	ST6GAL1	1.0494	0.022249		79155	TNIP2	-0.94066	1.5596e-05
	6749	SSRP1	1.0477	0.021718		51759	C9orf78	-0.93761	6.0495e-06
	10482	NXF1	1.0454	7.5205e-13		6001	RGS10	-0.93117	0.025522
	7592	ZNF41	1.0452	0.0081328		3953	LEPR	-0.93002	0.0035816
	1938	EEF2	1.043	0.0075623		10981	RAB32	-0.92964	0.0012918
	23185	LARP4B	1.0425	1.0576e-12		4312	MMP1	-0.92789	0.0019237
	4926	NUMA1	1.042	5.3065e-07		6563	SLC14A1	-0.92665	1.3049e-07
	11060	WWP2	1.0339	0.0029865		51304	ZDHHC3	-0.92591	0.00047563
	57018	CCNL1	1.0331	0.0028187		645745	MT1P2	-0.92521	0.0046196
	23131	GPATCH8	1.0303	0.046256		6006	RHCE	-0.92069	0.0076938
	2968	GTF2H4	1.0287	0.00059823		1029	CDKN2A	-0.92021	0.027613
	6625	SNRNP70	1.0279	0.036894		10248	POP7	-0.91977	1.7982e-07
	920	CD4	1.0272	0.00025575		1528	CYB5A	-0.91888	0.0026722
	8449	DHX16	1.0263	0.0029703		5715	PSMD9	-0.91741	4.5969e-10
	22985	ACIN1	1.0235	0.0030021		23327	NEDD4L	-0.90873	0.0020832
	9284	NPIP	1.0233	0.00063044		29919	C18orf8	-0.90349	0.029878
	10320	IKZF1	1.0209	0.014338		54344	DPM3	-0.9031	0.0074542
	200081	TXLNA	1.0183	0.0043593		10063	COX17	-0.90113	2.8919e-06
	9112	MTA1	1.0168	0.0090237		123803	NTAN1	-0.90007	0.0073781
	8106	PABPN1	1.0144	3.1656e-06		10239	AP3S2	-0.89876	0.013767
	339044	PKD1P1	1.0134	0.018352		8372	HYAL3	-0.8956	3.0786e-05
	7841	MOGS	1.0123	0.0008745		5435	POLR2F	-0.88731	1.2331e-08
	4802	NFYC	1.0112	0.029208		51686	OAZ3	-0.88728	0.0050884
	10418	SPON1	1.0064	0.013356		26499	PLEK2	-0.88597	0.00017058
	161	AP2A2	1.0042	0.0023302		7378	UPP1	-0.87901	0.00022703
	55671	SMEK1	1.0023	0.041711		10169	SERF2	-0.87691	0.00024233
	23368	PPP1R13B	0.98855	0.0020445		7873	MANF	-0.87597	9.9501e-05
	118	ADD1	0.9867	6.5944e-09		23608	MKRN1	-0.87497	2.6122e-09
	11276	SYNRG	0.98402	1.5934e-11		729991	MEF2BNB	-0.87427	0.00038455
	3507	IGHM	0.98211	0.0032541		9429	ABCG2	-0.87259	0.0049756
	27352	SGSM3	0.98049	6.3725e-05		11163	NUDT4	-0.87143	9.2866e-06
	1788	DNMT3A	0.97841	7.2757e-05		4601	MXI1	-0.86928	0.0090237
	10277	UBE4B	0.9782	0.031046		23052	ENDOD1	-0.86879	3.4468e-09
	3495	IGHD	0.97806	0.010474		55432	YOD1	-0.8683	6.6632e-06
	55657	ZNF692	0.97732	0.025764		1212	CLTB	-0.86506	1.0709e-05
	2308	FOXO1	0.97681	0.015582		5473	PPBP	-0.8623	1.3146e-05
	9987	HNRPDL	0.97294	0.038626		57001	ACN9	-0.8604	0.00087188
	2521	FUS	0.97179	0.0083036		23365	ARHGEF12	-0.85948	0.025184
	1380	CR2	0.97156	0.0016079		2876	GPX1	-0.85008	7.9702e-09
	26097	CHTOP	0.97061	0.00082585		10907	TXNL4A	-0.84985	0.043247
	23524	SRRM2	0.96961	6.2214e-06		4360	MRC1	-0.84733	7.7339e-09
	2217	FCGRT	0.96949	0.0028071		27102	EIF2AK1	-0.84701	0.0054564
	64062	RBM26	0.96706	0.0046196		27257	LSM1	-0.84123	0.045284
	2975	GTF3C1	0.96113	4.7441e-09		54512	EXOSC4	-0.83928	0.039362
	9682	KDM4A	0.96007	0.0047335		25805	BAMBI	-0.83926	0.048516
	29072	SETD2	0.95808	0.00020503		8896	BUD31	-0.8376	0.00021863
	6687	SPG7	0.9576	0.0010376		7584	ZNF35	-0.83702	0.00015049
	3633	INPP5B	0.95616	0.041199		51192	CKLF	-0.8366	0.0051024
	7086	TKT	0.954	8.3379e-11		9587	MAD2L1BP	-0.83455	0.012932
	5579	PRKCB	0.95209	0.016903		759	CA1	-0.83393	0.016754
	81619	TSPAN14	0.95199	0.031264		64782	AEN	-0.82788	2.0616e-08
	51466	EVL	0.95129	0.0010876		51693	TRAPPC2L	-0.82357	0.030806
	5564	PRKAB1	0.94791	0.00035239		25874	BRP44	-0.82353	0.039947
	84705	GTPBP3	0.94741	0.00032415		200315	APOBEC3A	-0.81775	0.0015686
	9760	TOX	0.9467	0.006745		9363	RAB33A	-0.81665	0.0011478
	24146	CLDN15	0.94576	3.1805e-05		200316	APOBEC3F	-0.81516	3.3792e-08
	4650	MYO9B	0.94555	0.041158		23762	OSBP2	-0.81501	0.027693
	224	ALDH3A2	0.94536	0.026522		79056	PRRG4	-0.81313	0.01793
	22884	WDR37	0.94214	2.136e-05		79071	ELOVL6	-0.81264	4.8037e-08
	8971	H1FX	0.94156	0.0027009		1476	CSTB	-0.8098	0.0096457
	100507249	C8orf17	0.93909	0.0012822		23479	ISCU	-0.80965	0.016096
	3661	IRF3	0.93602	0.040247		10609	LEPREL4	-0.80938	0.035374
	5030	P2RY4	0.93491	7.42e-08		5197	PF4V1	-0.80822	0.031223
	29894	CPSF1	0.93483	0.0085638		55301	OLAH	-0.80704	0.0013119
	55608	ANKRD10	0.93309	0.00022951		27018	NGFRAP1	-0.80403	0.014679
	1655	DDX5	0.93289	0.00069548		54997	TESC	-0.80272	0.00016011
	10365	KLF2	0.92696	2.7615e-10		56942	CMC2	-0.79964	7.42e-08
	5018	OXA1L	0.92501	0.0085627		1774	DNASE1L1	-0.79824	0.044211
	23149	FCHO1	0.91941	2.6484e-07		28985	MCTS1	-0.79695	0.002936
	9183	ZW10	0.91875	0.00027369		3300	DNAJB2	-0.79571	7.9968e-08
	7402	UTRN	0.91822	0.032286		5507	PPP1R3C	-0.7956	7.9519e-08
	288	ANK3	0.91691	0.037374		2766	GMPR	-0.79528	0.013989
	100129482	ZNF37BP	0.91228	0.026778		1437	CSF2	-0.79285	0.046861
	9727	RAB11FIP3	0.91227	0.0095957		79018	C17orf39	-0.79096	0.027425
	54540	FAM193B	0.91212	0.020811		1834	DSPP	-0.78928	6.6632e-06
	8558	CDK10	0.91191	0.00010289		8780	RIOK3	-0.78456	0.0047543
	116828	CG030	0.91065	7.827e-06		7180	CRISP2	-0.78347	1.2078e-07
	23075	SWAP70	0.91064	0.00030606		81579	PLA2G12A	-0.78281	0.0001274
	3689	ITGB2	0.91008	0.036588		286	ANK1	-0.78175	0.0032589
	9918	NCAPD2	0.90871	0.011011		9200	PTPLA	-0.7805	0.022938
	825	CAPN3	0.90727	3.1575e-07		983	CDK1	-0.78027	0.0017291
	9775	EIF4A3	0.90599	0.0032966		54905	CYP2W1	-0.77962	1.3918e-07
	1027	CDKN1B	0.90523	0.035402		79000	C1orf135	-0.7783	0.010693
	963	CD53	0.90422	5.2587e-06		4286	MITF	-0.77815	0.03101
	55114	ARHGAP17	0.8989	0.038286		25915	NDUFAF3	-0.7772	0.00033778
	6404	SELPLG	0.89846	0.0018449		390	RND3	-0.77632	0.031533
	9806	SPOCK2	0.89795	0.01728		11152	WDR45	-0.77289	1.9409e-07
	4215	MAP3K3	0.89665	0.0096827		3010	HIST1H1T	-0.77241	0.024982
	56623	INPP5E	0.89633	1.0265e-09		2131	EXT1	-0.7698	2.1758e-07
	81554	WBSCR16	0.89575	1.0915e-09		9296	ATP6V1F	-0.76665	0.0058234
	7404	UTY	0.89549	0.013382		22934	RPIA	-0.76345	5.5407e-05
	4172	MCM3	0.89373	0.0063307		27095	TRAPPC3	-0.76159	2.8857e-07
	11333	PDAP1	0.89147	0.048326		3257	HPS1	-0.76144	0.015313
	6733	SRPK2	0.88945	0.0015264		205	AK4	-0.76049	0.012787
	81545	FBXO38	0.8865	6.3725e-05		219333	USP12	-0.75869	0.037108
	9710	KIAA0355	0.88606	0.00079401		203	AK1	-0.75604	0.0098051
	5893	RAD52	0.88556	0.00011144		2677	GGCX	-0.75531	0.036774
	7188	TRAF5	0.88468	0.0083036		2495	FTH1	-0.7544	0.020892
	728093	LOC728093	0.88446	3.3029e-08		54957	TXNL4B	-0.7531	0.025092
	3813	KIR3DS1	0.88408	0.0053088		6834	SURF1	-0.75188	0.026949
	7204	TRIO	0.88406	0.0025624		26146	TRAF3IP1	-0.75143	0.037774
	23318	ZCCHC11	0.8832	1.7843e-09		8814	CDKL1	-0.75079	5.622e-05
	25957	PNISR	0.88256	0.036774		54849	DEF8	-0.75032	4.4844e-07
	56478	EIF4ENIF1	0.88193	0.027611		7130	TNFAIP6	-0.74922	0.0028749
	7799	PRDM2	0.88167	0.016026		2235	FECH	-0.74464	0.0026919
	9736	USP34	0.87955	0.022671		25893	TRIM58	-0.74211	5.7643e-07
	217	ALDH2	0.87727	0.0034708		8772	FADD	-0.74158	0.0010884
	6117	RPA1	0.87647	0.0017829		212	ALAS2	-0.73993	0.04238
	260294	NSUN5P2	0.87523	1.6019e-07		4833	NME4	-0.73877	0.0407
	55695	NSUN5	0.87472	0.028725		79861	TUBAL3	-0.73865	0.022938
	56	ACRV1	0.87468	0.0054564		22936	ELL2	-0.73769	0.0008745
	7329	UBE2I	0.87053	0.0026196		29796	UQCR10	-0.73572	0.034541
	55901	THSD1	0.86989	0.0027912		5872	RAB13	-0.73338	0.013131
	54842	MFSD6	0.86902	0.015688		6604	SMARCD3	-0.73325	0.0087645
	23309	SIN3B	0.86768	0.04626		10797	MTHFD2	-0.73191	0.031444
	55226	NAT10	0.86761	0.023443		55691	FRMD4A	-0.72683	1.1422e-06
	23165	NUP205	0.86573	0.015793		7111	TMOD1	-0.72657	1.8545e-06
	9685	CLINT1	0.86565	0.0024784		3240	HP	-0.72618	0.0064172
	9785	DHX38	0.86531	0.02252		6478	SIAH2	-0.71806	1.6562e-06
	9967	THRAP3	0.8643	0.013382		9997	SCO2	-0.71619	0.0001047
	54861	SNRK	0.86419	0.00016745		8819	SAP30	-0.71571	0.0066303
	59335	PRDM12	0.86401	0.031761		4521	NUDT1	-0.71563	0.00095053
	949	SCARB1	0.86369	0.0045066		79006	METRN	-0.71526	0.00095053
	441263	DTX2P1-UPK3BP1-PMS2P11	0.86364	0.017378		10490	VTI1B	-0.71511	0.011087
	80063	ATF7IP2	0.86359	0.00016443		55974	SLC50A1	-0.71347	0.0010756
	55167	MSL2	0.86289	0.013856		83443	SF3B5	-0.71341	0.027482
	55779	WDR52	0.8597	5.9195e-09		26994	RNF11	-0.71175	0.0025613
	3603	IL16	0.85799	0.0055806		64288	ZNF323	-0.711	0.00053678
	23175	LPIN1	0.85737	0.0022307		79940	LINC00472	-0.71052	2.1411e-06
	8526	DGKE	0.85688	0.0036435		79605	PGBD5	-0.70969	0.002461
	4670	HNRNPM	0.85677	0.0010643		55076	TMEM45A	-0.70921	0.0053398
	54436	SH3TC1	0.85668	0.0011823		2633	GBP1	-0.70889	2.3294e-06
	83759	RBM4B	0.85535	6.4521e-09		4199	ME1	-0.70854	2.329e-05
	8289	ARID1A	0.85393	6.3725e-05		3363	HTR7	-0.70703	0.0049872
	3560	IL2RB	0.85246	0.0085681		402055	SRRD	-0.70691	0.0031749
	56339	METTL3	0.85213	0.015596		149603	RNF187	-0.70681	0.011745
	1120	CHKB	0.85072	3.5568e-05		10880	ACTL7B	-0.70537	2.3692e-06
	51422	PRKAG2	0.85027	0.0033216		10257	ABCC4	-0.70419	0.013662
	56928	SPPL2B	0.84764	0.011558		8836	GGH	-0.70393	2.7854e-06
	4800	NFYA	0.84721	0.033452		6007	RHD	-0.7035	0.010854
	26057	ANKRD17	0.84705	0.0023513		79019	CENPM	-0.70297	2.7854e-06
	11132	CAPN10	0.8469	0.00025575		63941	NECAB3	-0.70209	0.027017
	5879	RAC1	0.84209	0.023875		55839	CENPN	-0.70196	2.8967e-06
	5837	PYGM	0.84166	1.2331e-08		5693	PSMB5	-0.70152	0.001595
	64087	MCCC2	0.84107	0.014058		4128	MAOA	-0.70146	0.034364
	9202	ZMYM4	0.83855	0.0043802		56888	KCMF1	-0.70021	0.0072304
	23060	ZNF609	0.83749	1.2331e-08		51287	CHCHD8	-0.69972	0.020892
	55112	WDR60	0.83718	1.2331e-08		997	CDC34	-0.69952	0.0018452
	5734	PTGER4	0.83649	3.4003e-05		8646	CHRD	-0.69884	0.022518
	7431	VIM	0.83327	0.031658		5305	PIP4K2A	-0.69744	0.035966
	150759	LINC00342	0.82935	2.7103e-07		9911	TMCC2	-0.69538	0.027656
	10586	MAB21L2	0.82724	0.015958		5156	PDGFRA	-0.69512	0.027523
	9988	DMTF1	0.82087	0.039489		6094	ROM1	-0.69037	0.04455
	4221	MEN1	0.82049	2.329e-05		1508	CTSB	-0.68581	0.0012622
	10336	PCGF3	0.82028	2.0023e-05		1193	CLIC2	-0.68528	0.041829
	58487	CREBZF	0.81915	1.6431e-05		6993	DYNLT1	-0.68002	0.0054555
	80209	PROSER1	0.8191	0.0074174		9399	STOML1	-0.67891	6.625e-06
	27037	TRMT2A	0.81857	0.043651		23659	PLA2G15	-0.67806	0.0011478
	54441	STAG3L1	0.81788	0.0012767		5753	PTK6	-0.67547	0.00035239
	25836	NIPBL	0.81775	0.0046377		4710	NDUFB4	-0.67508	0.045007
	8932	MBD2	0.81704	0.0024574		5911	RAP2A	-0.67327	0.0041203
	8888	MCM3AP	0.81437	6.3981e-05		26050	SLITRK5	-0.67302	7.39e-06
	5989	RFX1	0.81394	0.0074542		9829	DNAJC6	-0.67118	8.0555e-06
	3621	ING1	0.81278	0.027284		5968	REG1B	-0.67114	0.041057
	79364	ZXDC	0.81277	0.0019858		2623	GATA1	-0.67034	8.2586e-06
	22905	EPN2	0.8117	0.0012285		90355	C5orf30	-0.66926	0.0079965
	1628	DBP	0.8111	0.040933		9152	SLC6A5	-0.66907	0.037676
	10066	SCAMP2	0.81082	0.007566		22921	MSRB2	-0.66722	0.0055897
	9737	GPRASP1	0.81077	0.0028667		1071	CETP	-0.66622	0.01908
	9314	KLF4	0.81039	5.3074e-07		3386	ICAM4	-0.66573	9.7405e-06
	10664	CTCF	0.80942	0.027017		9636	ISG15	-0.66529	1.0166e-05
	92558	CCDC64	0.80871	0.001595		2149	F2R	-0.66526	0.00028448
	7764	ZNF217	0.80676	0.0020544		3068	HDGF	-0.66223	1.1457e-05
	1431	CS	0.80407	0.0011642		54855	FAM46C	-0.65968	5.77e-05
	8301	PICALM	0.80173	0.033589		3627	CXCL10	-0.65733	1.3755e-05
	55835	CENPJ	0.80133	0.013382		158471	PRUNE2	-0.65223	1.5819e-05
	22906	TRAK1	0.80131	9.9501e-05		22996	TTC39A	-0.65122	0.025448
	9860	LRIG2	0.80091	7.196e-08		10184	LHFPL2	-0.65111	0.014222
	79168	LILRA6	0.80055	0.043539		55389	AKIRIN2-AS1	-0.65093	0.032075
	55870	ASH1L	0.79954	0.0020405		55034	MOCOS	-0.64614	0.00079975
	80279	CDK5RAP3	0.79827	0.022104		9491	PSMF1	-0.6445	0.00030874
	9743	ARHGAP32	0.79815	0.021417		1117	CHI3L2	-0.64419	0.017807
	57406	ABHD6	0.79798	0.0076404		23657	SLC7A11	-0.64265	2.3061e-05
	6837	MED22	0.79699	2.1139e-06		2768	GNA12	-0.64151	2.3717e-05
	25777	SUN2	0.79655	0.00065729		8970	HIST1H2BJ	-0.64143	0.047596
	80022	MYO15B	0.79641	8.5024e-08		5439	POLR2J	-0.64111	0.0085638
	8826	IQGAP1	0.79297	8.7487e-08		3018	HIST1H2BB	-0.63925	0.0073781
	1232	CCR3	0.79287	0.0051427		26519	TIMM10	-0.63461	0.041711
	6776	STAT5A	0.79129	3.6539e-05		9060	PAPSS2	-0.63349	4.768e-05
	10951	CBX1	0.79093	0.0017521		54998	AURKAIP1	-0.63246	0.016053
	65057	ACD	0.78834	0.00048006		54993	ZSCAN2	-0.63015	0.036391
	27332	ZNF638	0.78597	0.031881		23786	BCL2L13	-0.62888	0.00027676
	56995	TULP4	0.78567	0.016786		55544	RBM38	-0.62872	0.001902
	921	CD5	0.78466	0.022007		80133	C1orf129	-0.62835	3.7877e-05
	730092	RRN3P1	0.78336	0.0035656		1841	DTYMK	-0.62491	0.00015049
	11044	PAPD7	0.78144	0.017339		117178	SSX2IP	-0.62485	0.0090237
	5199	CFP	0.7808	0.022249		5909	RAP1GAP	-0.62195	4.4632e-05
	22837	COBLL1	0.78037	0.00019919		6827	SUPT4H1	-0.61282	0.014373
	8241	RBM10	0.77947	0.0084212		6474	SHOX2	-0.6103	6.7792e-05
	582	BBS1	0.77834	2.5038e-05		3455	IFNAR2	-0.61026	0.0048266
	10724	MGEA5	0.77721	1.6019e-07		11096	ADAMTS5	-0.60552	8.2177e-05
	9144	SYNGR2	0.7756	0.004052		25941	TPGS2	-0.60524	0.0041203
	57332	CBX8	0.77502	0.010084		5441	POLR2L	-0.60517	0.043507
	25956	SEC31B	0.77144	1.8784e-07		7145	TNS1	-0.60494	7.9176e-05
	23247	KIAA0556	0.77101	0.020005		29844	TFPT	-0.60379	9.4475e-05
	9770	RASSF2	0.7697	0.00094129		2626	GATA4	-0.60356	8.2177e-05
	2867	FFAR2	0.76951	0.035996		56125	PCDHB11	-0.60317	0.00079975
	4147	MATN2	0.76947	0.0057703		5414	2016-09-04	-0.603	0.0092493
	1060	CENPC1	0.76872	0.014338		23589	CARHSP1	-0.60086	0.049085
	10957	PNRC1	0.76766	0.00097755		578	BAK1	-0.59681	0.009358
	8906	AP1G2	0.76711	2.3748e-07		79685	SAP30L	-0.59573	0.025083
	5832	ALDH18A1	0.76589	0.046209		55633	TBC1D22B	-0.59195	0.00012844
	9663	LPIN2	0.765	2.7103e-07		79077	DCTPP1	-0.59087	0.013382
	55205	ZNF532	0.76401	3.8313e-05		2935	GSPT1	-0.59034	0.00012374
	23499	MACF1	0.76371	0.028756		9456	HOMER1	-0.5899	0.00028191
	23020	SNRNP200	0.76263	2.6996e-05		55635	DEPDC1	-0.58631	0.0011575
	24149	ZNF318	0.76242	0.003464		140597	TCEAL2	-0.58563	0.00015716
	8189	SYMPK	0.76221	0.03101		6004	RGS16	-0.58304	0.00029612
	55066	PDPR	0.76157	0.012932		5721	PSME2	-0.58111	0.047836
	4653	MYOC	0.76156	0.0091146		1855	DVL1	-0.57972	0.0001822
	6653	SORL1	0.76128	0.043414		5654	HTRA1	-0.57952	0.0001822
	6326	SCN2A	0.76055	0.0081472		996	CDC27	-0.57847	0.013722
	23394	ADNP	0.75865	0.0020405		80014	WWC2	-0.57603	0.026435
	2557	GABRA4	0.75644	0.040247		10864	SLC22A7	-0.5744	0.027966
	29102	DROSHA	0.75603	6.2214e-06		51507	C20orf43	-0.57393	0.014145
	8310	ACOX3	0.75446	0.048784		8530	CST7	-0.57335	0.042005
	694	BTG1	0.75359	0.0056182		1215	CMA1	-0.5724	0.00022826
	7088	TLE1	0.75294	0.00015292		8586	OR7E87P	-0.57201	0.00022469
	1108	CHD4	0.75275	0.010547		79005	SCNM1	-0.57182	0.0244
	51631	LUC7L2	0.75094	0.0020405		11069	RAPGEF4	-0.57173	0.00022826
	9894	TELO2	0.74952	0.01839		91543	RSAD2	-0.57157	0.027156
	10164	CHST4	0.7493	4.4844e-07		57804	POLD4	-0.57146	0.034083
	57148	RALGAPB	0.74859	0.0047075		3283	HSD3B1	-0.56951	0.0013297
	23225	NUP210	0.7484	0.031983		51203	NUSAP1	-0.56753	0.00026188
	8237	USP11	0.74751	0.0016181		54885	TBC1D8B	-0.566	0.0018213
	30827	CXXC1	0.74694	0.013856		10580	SORBS1	-0.56434	0.0097091
	3212	HOXB2	0.74501	5.1304e-07		5824	PEX19	-0.5608	0.00032355
	54093	SETD4	0.74321	5.8478e-07		7272	TTK	-0.56039	0.00033256
	10460	TACC3	0.74269	0.00039899		26503	SLC17A5	-0.55943	0.00032415
	9823	ARMCX2	0.7419	0.0014903		3075	CFH	-0.55896	0.00033998
	3151	HMGN2	0.74107	0.010223		7539	ZFP37	-0.55862	0.012986
	1201	CLN3	0.73556	0.014678		51706	CYB5R1	-0.5574	0.009493
	2353	FOS	0.73548	0.00036779		2184	FAH	-0.55485	0.014015
	29925	GMPPB	0.73532	0.045007		7673	ZNF222	-0.55427	0.0053849
	3655	ITGA6	0.73476	0.0244		79682	MLF1IP	-0.554	0.0026588
	11180	WDR6	0.73264	0.00016338		9928	KIF14	-0.55336	0.00039033
	22938	SNW1	0.73168	0.038626		8740	TNFSF14	-0.54847	0.00046916
	23076	RRP1B	0.73167	0.00051292		439921	MXRA7	-0.548	0.00047098
	3055	HCK	0.73158	0.014368		29967	LRP12	-0.54785	0.00046174
	23229	ARHGEF9	0.72785	0.042601		90627	STARD13	-0.54502	0.031881
	9802	DAZAP2	0.72717	0.041829		182	JAG1	-0.54224	0.015793
	54440	SASH3	0.72643	0.00061011		79035	OBFC2B	-0.5418	0.00091908
	157562	LOC157562	0.72522	1.1972e-06		51365	PLA1A	-0.54052	0.027611
	4705	NDUFA10	0.72136	0.010041		29122	PRSS50	-0.53955	0.012511
	916	CD3E	0.7213	0.038587		7168	TPM1	-0.53525	0.00069089
	283131	NEAT1	0.72074	0.010503		2879	GPX4	-0.53346	0.0077003
	5287	PIK3C2B	0.7207	0.0056574		220965	FAM13C	-0.53104	0.00078791
	10342	TFG	0.71882	0.020528		55969	C20orf24	-0.53028	0.035996
	201626	PDE12	0.71857	0.00017746		10158	PDZK1IP1	-0.52912	0.00081214
	55737	VPS35	0.71819	0.00084396		8424	BBOX1	-0.52845	0.0020405
	23163	GGA3	0.71738	0.0081403		9356	SLC22A6	-0.52776	0.003001
	6642	SNX1	0.71704	0.0244		55273	TMEM100	-0.52703	0.035402
	23028	KDM1A	0.71635	0.041996		56994	CHPT1	-0.5261	0.045284
	10794	ZNF460	0.71611	1.6981e-06		9037	SEMA5A	-0.52209	0.015596
	79864	C11orf63	0.71588	0.010605		55640	FLVCR2	-0.52039	0.001044
	23181	DIP2A	0.715	0.039582		79643	CHMP6	-0.52037	0.0090237
	901	CCNG2	0.71441	0.0033997		23767	FLRT3	-0.51697	0.0011468
	9984	THOC1	0.71186	0.028168		51053	GMNN	-0.51434	0.010992
	55102	ATG2B	0.71181	0.043486		26052	DNM3	-0.51255	0.043507
	1522	CTSZ	0.71125	0.031837		30850	CDR2L	-0.50689	0.0014725
	26249	KLHL3	0.70931	0.01254		100129973	LOC100129973	-0.50631	0.0015518
	4214	MAP3K1	0.70926	6.0459e-06		65125	WNK1	-0.50589	0.0015262
	393	ARHGAP4	0.70879	0.017307		6247	RS1	-0.50554	0.0032244
	309	ANXA6	0.70717	0.00024981		64901	RANBP17	-0.50523	0.0015686
	8436	SDPR	0.70612	0.015945		5106	PCK2	-0.50425	0.0015933
	100132476	KRTAP4-7	0.70596	2.5426e-06		9365	KL	-0.50229	0.012451
	472	ATM	0.70536	0.020203		5756	TWF1	-0.50155	0.014987
	2744	GLS	0.7052	0.00028191		1839	HBEGF	-0.50126	0.0017664
	9677	PPIP5K1	0.70338	0.0039316		10964	IFI44L	-0.50068	0.0086144
	7508	XPC	0.70303	0.047556		6519	SLC3A1	-0.49703	0.0038847
	397	ARHGDIB	0.7025	0.015596		5710	PSMD4	-0.4951	0.0020405
	80052	RPS2P45	0.70132	0.013722		9464	HAND2	-0.49482	0.0019873
	51230	PHF20	0.70101	2.8675e-06		56132	PCDHB3	-0.49123	0.017979
	142	PARP1	0.69963	0.016053		80323	CCDC68	-0.48684	0.0024574
	3707	ITPKB	0.69892	0.012524		1515	CTSL2	-0.48652	0.0024767
	79648	MCPH1	0.69888	3.1842e-06		6045	RNF2	-0.48539	0.036236
	23367	LARP1	0.69858	6.2214e-06		22829	NLGN4Y	-0.48461	0.034781
	1397	CRIP2	0.69752	0.0011527		2792	GNGT1	-0.48448	0.015826
	85453	TSPYL5	0.69744	0.0095636		84981	MIR22HG	-0.48229	0.046764
	23041	MON2	0.69687	0.0026158		26577	PCOLCE2	-0.48191	0.0027338
	51588	PIAS4	0.6964	0.0053789		79816	TLE6	-0.48105	0.0049651
	11040	PIM2	0.6964	0.0056574		2115	ETV1	-0.48014	0.011323
	22992	KDM2A	0.69635	0.0047422		84617	TUBB6	-0.47957	0.0042874
	7248	TSC1	0.69603	6.0459e-06		85359	DGCR6L	-0.47905	0.04473
	3178	HNRNPA1	0.6957	0.02674		146542	ZNF688	-0.47756	0.0031302
	6659	SOX4	0.69441	0.0022017		7280	TUBB2A	-0.47629	0.041829
	9750	FAM65B	0.69265	0.043651		9470	EIF4E2	-0.4742	0.04626
	1877	E4F1	0.69251	0.037716		5886	RAD23A	-0.47414	0.0033248
	10208	USPL1	0.69136	0.014627		57146	TMEM159	-0.47253	0.003464
	23533	PIK3R5	0.69073	8.5486e-06		79722	ANKRD55	-0.47141	0.003555
	9938	ARHGAP25	0.68853	0.0099111		23429	RYBP	-0.47109	0.015756
	6015	RING1	0.68852	4.5038e-06		375035	SFT2D2	-0.46834	0.015858
	221037	JMJD1C	0.68845	0.00034572		100287387	LOC100287387	-0.46655	0.015826
	55556	ENOSF1	0.6866	0.048784		5897	RAG2	-0.46379	0.0043674
	7405	UVRAG	0.68579	4.9582e-06		80830	APOL6	-0.46278	0.0044671
	51477	ISYNA1	0.68326	0.039466		6355	CCL8	-0.46263	0.0044119
	26019	UPF2	0.68231	0.017785		4354	MPP1	-0.46104	0.040247
	79744	ZNF419	0.68179	5.6797e-06		91442	C19orf40	-0.46102	0.0046196
	5536	PPP5C	0.68127	0.0019694		3434	IFIT1	-0.4589	0.0049716
	22950	SLC4A1AP	0.68093	0.0042148		4043	LRPAP1	-0.45798	0.012447
	3678	ITGA5	0.68038	6.4131e-06		10321	CRISP3	-0.45755	0.0049716
	79813	EHMT1	0.67876	6.6632e-06		57706	DENND1A	-0.45705	0.042592
	4753	NELL2	0.67843	0.020866		6658	SOX3	-0.45651	0.005146
	65979	PHACTR4	0.67702	0.046914		3848	KRT1	-0.45646	0.033557
	64110	MAGEF1	0.67666	6.6632e-06		441024	MTHFD2L	-0.45444	0.0054872
	939	CD27	0.67621	0.0083036		7037	TFRC	-0.45378	0.0054564
	55268	ECHDC2	0.67411	0.029672		3866	KRT15	-0.45341	0.0055048
	399818	METTL10	0.67298	0.0061154		55803	ADAP2	-0.451	0.028211
	23331	TTC28	0.67153	0.0051548		57110	HRASLS	-0.44957	0.048911
	9051	PSTPIP1	0.67074	0.001551		6521	SLC4A1	-0.4488	0.0061385
	3394	IRF8	0.66986	0.0011461		10267	RAMP1	-0.44829	0.0062952
	22918	CD93	0.66961	0.0010978		1413	CRYBA4	-0.44805	0.0063195
	22872	SEC31A	0.66862	0.0066656		51375	SNX7	-0.44789	0.0063307
	23438	HARS2	0.66728	0.0073143		573	BAG1	-0.44445	0.0068673
	29890	RBM15B	0.66721	0.033794		139538	VENTXP1	-0.44225	0.0073143
	48	ACO1	0.66703	0.01123		56660	KCNK12	-0.44055	0.0075623
	5994	RFXAP	0.66694	0.0024712		5154	PDGFA	-0.44043	0.0075728
	6729	SRP54	0.66661	0.010062		29893	PSMC3IP	-0.44013	0.0074335
	27244	SESN1	0.66594	0.032021		114625	ERMAP	-0.43989	0.0075623
	57728	WDR19	0.66562	0.0017478		5480	PPIC	-0.4382	0.03101
	5591	PRKDC	0.66546	0.033196		3957	LGALS2	-0.43461	0.0086266
	84823	LMNB2	0.66536	0.023864		7162	TPBG	-0.43218	0.0089599
	4779	NFE2L1	0.66365	0.031264		10584	COLEC10	-0.4308	0.027156
	6843	VAMP1	0.66315	0.047553		6286	S100P	-0.43075	0.0093367
	2315	MLANA	0.66226	0.0244		83729	INHBE	-0.43052	0.0096063
	9100	USP10	0.65868	0.049418		58530	LY6G6D	-0.42872	0.045409
	56941	C3orf37	0.65849	1.2977e-05		2335	FN1	-0.42853	0.0097479
	6919	TCEA2	0.65205	0.011707		8807	IL18RAP	-0.42691	0.041301
	64400	AKTIP	0.65143	0.0032742		8470	SORBS2	-0.42523	0.010547
	5868	RAB5A	0.65097	0.0093394		4636	MYL5	-0.42399	0.010788
	57134	MAN1C1	0.65086	0.0011105		10686	CLDN16	-0.42285	0.01154
	58511	DNASE2B	0.64875	0.0027912		25959	KANK2	-0.42157	0.011745
	7307	U2AF1	0.64808	0.033275		8708	B3GALT1	-0.42068	0.011827
	50650	ARHGEF3	0.64748	0.034707		79759	ZNF668	-0.41908	0.012129
	2203	FBP1	0.64746	0.017378		4661	MYT1	-0.41804	0.015826
	22955	SCMH1	0.6471	0.0061407		8613	PPAP2B	-0.4165	0.012932
	55187	VPS13D	0.6448	2.0023e-05		8685	MARCO	-0.41303	0.014022
	84162	KIAA1109	0.6445	2.1391e-05		27329	ANGPTL3	-0.41179	0.014373
	23324	MAN2B2	0.64321	0.0082003		13	AADAC	-0.41168	0.014475
	929	CD14	0.64312	0.029375		7083	TK1	-0.41145	0.014475
	9230	RAB11B	0.64281	0.039969		3853	KRT6A	-0.41043	0.014691
	55070	DET1	0.6415	0.00013089		51334	PRR16	-0.40898	0.015024
	3619	INCENP	0.64132	0.015974		79944	L2HGDH	-0.4066	0.015773
	51386	EIF3L	0.63921	0.043507		2826	CCR10	-0.40595	0.015974
	9812	KIAA0141	0.63843	0.000621		54932	EXD3	-0.40542	0.016068
	3703	STT3A	0.63786	0.047538		27183	VPS4A	-0.40473	0.016321
	9439	MED23	0.63764	0.00063233		56300	IL36G	-0.39999	0.018198
	57794	SUGP1	0.63739	0.00039899		79140	CCDC28B	-0.39932	0.018321
	4351	MPI	0.63679	0.014475		5805	PTS	-0.39902	0.020892
	871	SERPINH1	0.63671	0.025423		2861	GPR37	-0.39885	0.01839
	9182	RASSF9	0.63666	2.7529e-05		2701	GJA4	-0.39692	0.019846
	55196	C12orf35	0.6365	0.047523		27344	PCSK1N	-0.39599	0.020048
	6693	SPN	0.63628	0.0066766		79641	ROGDI	-0.39589	0.019842
	22880	MORC2	0.63575	3.049e-05		361	AQP4	-0.39149	0.022104
	5116	PCNT	0.63394	3.1805e-05		7225	TRPC6	-0.38976	0.022488
	79447	C16orf53	0.63357	0.032743		58157	NGB	-0.38899	0.033573
	6601	SMARCC2	0.63327	0.0051337		9512	PMPCB	-0.38761	0.023909
	1289	COL5A1	0.63241	3.2767e-05		79098	C1orf116	-0.38754	0.024284
	23264	ZC3H7B	0.6322	0.014956		55008	HERC6	-0.38569	0.024667
	51816	CECR1	0.63141	0.0046196		10477	UBE2E3	-0.38444	0.04455
	79956	ERMP1	0.63084	3.3574e-05		1672	DEFB1	-0.38355	0.026054
	9813	KIAA0494	0.6307	0.029375		171546	SPTSSA	-0.37951	0.028463
	23293	SMG6	0.62966	0.00095053		7940	LST1	-0.37822	0.0294
	5170	PDPK1	0.62861	0.045409		5301	PIN1P1	-0.37544	0.031178
	1848	DUSP6	0.62487	4.0626e-05		83744	ZNF484	-0.37525	0.031264
	9735	KNTC1	0.62384	4.2982e-05		10690	FUT9	-0.37517	0.030529
	9695	EDEM1	0.62352	4.4371e-05		57405	SPC25	-0.37373	0.032148
	818	CAMK2G	0.6234	0.0012602		23507	LRRC8B	-0.37353	0.039947
	79872	CBLL1	0.62185	0.020371		23682	RAB38	-0.37043	0.034022
	50618	ITSN2	0.62173	0.00039874		4858	NOVA2	-0.36825	0.035388
	23196	FAM120A	0.62115	4.687e-05		4291	MLF1	-0.36713	0.035872
	55746	NUP133	0.62013	0.0018167		57097	PARP11	-0.36365	0.049618
	8508	NIPSNAP1	0.61527	5.622e-05		3161	HMMR	-0.35548	0.045238
	3903	LAIR1	0.61441	0.00045159		761	CA3	-0.35492	0.045007
	8425	LTBP4	0.61385	0.0016102		10512	SEMA3C	-0.3522	0.048455
	4144	MAT2A	0.61365	6.3282e-05		3934	LCN2	-0.3519	0.048206
	54884	RETSAT	0.61351	0.0012622		7783	ZP2	-0.35127	0.049085
	64766	S100PBP	0.61101	0.011547
	6389	SDHA	0.60917	7.0058e-05
	26240	FAM50B	0.60913	7.2486e-05
	55135	WRAP53	0.60862	7.1243e-05
	3628	INPP1	0.60721	0.012857
	2531	KDSR	0.6071	7.5215e-05
	7409	VAV1	0.60673	0.0055806
	3385	ICAM3	0.6067	7.2757e-05
	8620	NPFF	0.60591	0.041158
	2771	GNAI2	0.60468	0.00088395
	5327	PLAT	0.60355	0.041096
	8287	USP9Y	0.60352	0.00017058
	9053	MAP7	0.6034	0.0011575
	10494	STK25	0.6027	0.0037864
	57020	C16orf62	0.60035	0.0041203
	166647	GPR125	0.5991	0.039466
	4179	CD46	0.59883	0.0012675
	80774	LIMD2	0.59841	0.000465
	22930	RAB3GAP1	0.59711	0.0033922
	5394	EXOSC10	0.5969	0.0066181
	9847	KIAA0528	0.59585	0.014745
	6699	SPRR1B	0.59568	0.00010977
	2805	GOT1	0.59503	0.0048895
	84861	KLHL22	0.59492	0.049785
	23461	ABCA5	0.59424	0.020943
	3710	ITPR3	0.59417	0.04963
	8455	ATRN	0.59347	0.0020832
	7074	TIAM1	0.59277	0.0056035
	7106	TSPAN4	0.59274	0.0030644
	3054	HCFC1	0.59243	0.043486
	23303	KIF13B	0.58969	0.0037371
	9013	TAF1C	0.58937	0.017785
	8880	FUBP1	0.58711	0.00014316
	10140	TOB1	0.58613	0.00015049
	7133	TNFRSF1B	0.58609	0.034022
	2648	KAT2A	0.58525	0.017266
	275	AMT	0.58478	0.032611
	10807	SDCCAG3	0.58469	0.023184
	80169	CTC1	0.5838	0.00015062
	81854	MGC3771	0.58349	0.00016011
	2051	EPHB6	0.58201	0.00016318
	10879	SMR3B	0.58037	0.0016334
	51380	CSAD	0.57845	0.00019386
	51149	C5orf45	0.57826	0.0027009
	80350	LPAL2	0.57629	0.0023336
	9905	SGSM2	0.57511	0.045215
	10180	RBM6	0.5745	0.00020503
	23708	GSPT2	0.57226	0.020048
	23151	GRAMD4	0.57214	0.017085
	8019	BRD3	0.57169	0.018718
	3004	GZMM	0.57073	0.00024233
	55811	ADCY10	0.56897	0.00026119
	4752	NEK3	0.56807	0.042564
	26999	CYFIP2	0.56792	0.00025649
	84859	LRCH3	0.56725	0.00026119
	5378	PMS1	0.56691	0.042794
	4691	NCL	0.56606	0.0266
	79751	SLC25A22	0.5628	0.00056212
	6363	CCL19	0.56243	0.00030899
	27430	MAT2B	0.56196	0.0026521
	55719	FAM178A	0.56132	0.0027562
	51231	VRK3	0.56078	0.0003197
	65988	ZNF747	0.56069	0.04784
	10982	MAPRE2	0.56064	0.012932
	9289	GPR56	0.56058	0.045437
	80017	C14orf159	0.56031	0.00032718
	54832	VPS13C	0.55938	0.0028302
	63940	GPSM3	0.55747	0.0021298
	387535	HCRP1	0.55651	0.0012622
	6103	RPGR	0.55568	0.015267
	208	AKT2	0.55388	0.020005
	1124	CHN2	0.5527	0.035402
	55756	INTS9	0.55232	0.014443
	57343	ZNF304	0.55014	0.0089773
	7181	NR2C1	0.55003	0.0083463
	117246	FTSJ3	0.54667	0.028313
	8643	PTCH2	0.54482	0.00051423
	5367	PMCH	0.5443	0.00052504
	374977	HEATR8	0.5442	0.017138
	5681	PSKH1	0.54333	0.014355
	10319	LAMC3	0.54159	0.0019613
	1198	CLK3	0.54156	0.016798
	54980	C2orf42	0.54109	0.00058397
	23609	MKRN2	0.54044	0.032955
	216	ALDH1A1	0.54038	0.0338
	5142	PDE4B	0.53922	0.00061011
	1768	DNAH6	0.53861	0.00059586
	30820	KCNIP1	0.5385	0.00060598
	1272	CNTN1	0.53424	0.010886
	57473	ZNF512B	0.53187	0.00074913
	2806	GOT2	0.53121	0.001902
	25999	CLIP3	0.53062	0.00079189
	23386	NUDCD3	0.53051	0.00078791
	55596	ZCCHC8	0.5296	0.00081214
	26960	NBEA	0.52848	0.00083136
	64772	ENGASE	0.52755	0.040817
	10881	ACTL7A	0.52689	0.0028787
	1361	CPB2	0.5268	0.00086982
	8973	CHRNA6	0.52508	0.0053398
	51366	UBR5	0.52399	0.001902
	55125	CEP192	0.522	0.0013122
	3598	IL13RA2	0.51566	0.037856
	10762	NUP50	0.51486	0.046067
	607	BCL9	0.514	0.027611
	7127	TNFAIP2	0.51292	0.014443
	81551	STMN4	0.51247	0.025621
	9573	GDF3	0.51212	0.0035841
	148066	ZNRF4	0.50897	0.001373
	3965	LGALS9	0.50845	0.001424
	51455	REV1	0.50772	0.048911
	55350	VNN3	0.50651	0.0014903
	2538	G6PC	0.50508	0.001513
	2064	ERBB2	0.50364	0.0016116
	10948	STARD3	0.5031	0.0016079
	91647	ATPAF2	0.50148	0.0016961
	8893	EIF2B5	0.49915	0.020848
	730051	ZNF814	0.49769	0.0018564
	80704	SLC19A3	0.49683	0.013513
	23283	CSTF2T	0.49675	0.016053
	23269	MGA	0.49571	0.015183
	8284	KDM5D	0.49422	0.0019646
	56903	PAPOLB	0.49301	0.002151
	2548	GAA	0.49257	0.0026521
	80321	CEP70	0.49182	0.002151
	85368	KIAA1654	0.49092	0.0022696
	2880	GPX5	0.4904	0.0048147
	7544	ZFY	0.4882	0.0048147
	9696	CROCC	0.4879	0.0024341
	162972	ZNF550	0.48781	0.0023711
	317781	DDX51	0.48679	0.0024912
	6311	ATXN2	0.48665	0.047596
	55717	WDR11	0.48515	0.0068447
	11016	ATF7	0.48437	0.0032661
	55764	IFT122	0.48055	0.0028187
	6799	SULT1A2	0.48013	0.0028187
	4999	ORC2	0.4782	0.0030802
	25966	C2CD2	0.47755	0.02216
	9282	MED14	0.47743	0.0031277
	22937	SCAP	0.47734	0.0057656
	9113	LATS1	0.47705	0.014022
	54798	DCHS2	0.47602	0.0031492
	4050	LTB	0.47436	0.039466
	11005	SPINK5	0.47414	0.017807
	5450	POU2AF1	0.47357	0.0033997
	23619	ZIM2	0.4718	0.003595
	23005	MAPKBP1	0.47155	0.011108
	8864	PER2	0.47061	0.0037638
	55248	TMEM206	0.47034	0.022465
	786	CACNG1	0.46822	0.0038794
	5047	PAEP	0.46638	0.0244
	57109	REXO4	0.46438	0.0043026
	3746	KCNC1	0.46392	0.0043221
	23467	NPTXR	0.4619	0.020811
	1822	ATN1	0.45769	0.0049651
	55508	SLC35E3	0.45513	0.0053998
	55341	LSG1	0.4525	0.0056913
	2922	GRP	0.45126	0.0057703
	10309	CCNO	0.45069	0.0060107
	55526	DHTKD1	0.45049	0.0063555
	51112	TRAPPC12	0.44823	0.0063219
	79767	ELMO3	0.44753	0.0062952
	81856	ZNF611	0.44656	0.0066181
	5745	PTH1R	0.44455	0.0068622
	343071	PRAMEF10	0.4444	0.0068447
	5616	PRKY	0.4428	0.0071816
	4163	MCC	0.44133	0.0074174
	7031	TFF1	0.44102	0.0087439
	10871	CD300C	0.43896	0.039466
	84939	MUM1	0.43751	0.0080204
	157680	VPS13B	0.4374	0.042005
	23518	R3HDM1	0.43246	0.009093
	23654	PLXNB2	0.42906	0.0098001
	57007	CXCR7	0.42896	0.033764
	2022	ENG	0.42839	0.018805
	10902	BRD8	0.42749	0.010084
	10935	PRDX3	0.42615	0.024982
	64175	LEPRE1	0.4251	0.010547
	7776	ZNF236	0.42499	0.032792
	196483	FAM86A	0.42417	0.011108
	81631	MAP1LC3B	0.42408	0.01097
	10956	OS9	0.42344	0.046209
	4151	MB	0.42324	0.011126
	9641	IKBKE	0.42291	0.01138
	7448	VTN	0.42152	0.011674
	4153	MBL2	0.42131	0.011827
	7050	TGIF1	0.42024	0.011827
	64283	RGNEF	0.42012	0.011813
	1454	CSNK1E	0.41791	0.012359
	645682	POU5F1P4	0.41715	0.012754
	100462953	LOC100462953	0.41598	0.013241
	728448	PPIEL	0.41574	0.013144
	399664	MEX3D	0.41485	0.013504
	3581	IL9R	0.41484	0.013356
	222	ALDH3B2	0.41429	0.013754
	53630	BCMO1	0.41282	0.020811
	10781	ZNF266	0.41265	0.013897
	2639	GCDH	0.4099	0.014912
	79970	ZNF767	0.40853	0.01526
	79706	PRKRIP1	0.40776	0.015556
	105	ADARB2	0.40541	0.016032
	25776	CBY1	0.40489	0.016053
	8653	DDX3Y	0.40453	0.016068
	30009	TBX21	0.40175	0.017339
	8506	CNTNAP1	0.39967	0.01839
	64793	CEP85	0.39798	0.018812
	51141	INSIG2	0.39785	0.033378
	2628	GATM	0.39479	0.020559
	7166	TPH1	0.3933	0.020811
	3263	HPX	0.39186	0.021888
	1263	PLK3	0.39062	0.022121
	79815	NIPAL2	0.38998	0.038286
	1236	CCR7	0.38931	0.02319
	794	CALB2	0.38453	0.025423
	49	ACR	0.38122	0.027611
	79413	ZBED2	0.38029	0.028168
	8547	FCN3	0.37919	0.028725
	27345	KCNMB4	0.37885	0.028568
	10317	B3GALT5	0.3781	0.029336
	6192	RPS4Y1	0.37808	0.02874
	5455	POU3F3	0.37474	0.036968
	56922	MCCC1	0.37461	0.031121
	10570	DPYSL4	0.37187	0.032734
	5797	PTPRM	0.37162	0.033426
	57194	ATP10A	0.37149	0.033557
	3728	JUP	0.37139	0.035167
	4685	NCAM2	0.37076	0.034022
	4232	MEST	0.37054	0.034022
	5619	PRM1	0.3691	0.04891
	66036	MTMR9	0.36572	0.037507
	29092	LINC00339	0.36568	0.036848
	81624	DIAPH3	0.36443	0.038587
	7625	ZNF74	0.36295	0.039466
	7984	ARHGEF5	0.35792	0.043013
	4951	OCM2	0.35755	0.043651
	79575	ABHD8	0.3546	0.045832
	22844	FRMPD1	0.35191	0.04784
	4846	NOS3	0.35004	0.049699

## Sheet: Fold changes
NAME	Descripcion	GSE17078	GSE19151	GSE2006	GSE26049	GSE47018	GSE26049 PV	CombinedES
ZFP36L2	fold_change	0.70877	0.099872	0.95863	0.11421	0.25359	0.12564	2.2679
LUC7L	fold_change	0.26106	0.046961	2.3555	0.083587	0.061536	0.10451	1.7633
NLRP1	fold_change	0.47967	0.068592	1.0254	0.098887	0.052006	0.11522	1.6398
GOLGA8B	fold_change	0.94677	0.13549	0.81231	0.16501	0.088291	0.16796	1.543
RAB5C	fold_change	0.74865	0.08094	0.40567	0.059097	-0.036039	0.064123	1.5252
DGKA	fold_change	0.13331	0.13112	0.3447	0.13786	0.028167	0.15389	1.4978
SLC7A6	fold_change	0.17255	0.099719	0.68536	0.12417	-0.015431	0.1416	1.4452
CCNL2	fold_change	0.25594	0.085481	0.20345	0.022048	0.10796	0.033776	1.4413
RBM22	fold_change	0.30567	0.028487	1.1964	0.075592	0.062931	0.076122	1.4279
CD6	fold_change	0.12732	0.11877	0.57176	0.065576	-0.011016	0.082888	1.4242
IKBKB	fold_change	0.19673	0.061407	0.55413	0.075082	0.06144	0.070737	1.4213
LSP1	fold_change	-0.002231	0.14482	2.3631	0.085074	0.017034	0.076994	1.4187
NFRKB	fold_change	0.26136	0.084011	0.42135	0.020388	0.048599	0.030285	1.4124
MYC	fold_change	0.18085	0.091989	0.8465	0.092041	0.14059	0.10337	1.4034
PRKCH	fold_change	0.83168	0.044267	0.12973	0.085375	0.13319	0.10709	1.3991
CIRBP	fold_change	0.56172	0.052135	0.019837	0.064123	0.0088758	0.083356	1.3744
ILF3	fold_change	0.069245	0.042066	1.0354	0.095227	0.014141	0.11483	1.3332
STK38	fold_change	0.1185	0.040456	-0.27058	0.081148	0.047121	0.068619	1.328
AKAP17A	fold_change	0.17584	0.065865	0.47562	0.041841	0.081603	0.037481	1.2976
CLK2	fold_change	0.23771	0.03843	0.69258	0.034231	0.10423	0.050894	1.2816
STAT6	fold_change	1.2055	0.10011	-1.3438	0.066781	0.017505	0.058719	1.269
RBM5	fold_change	0.38821	0.03869	0.7484	0.057091	0.051688	0.059706	1.2687
CD7	fold_change	0.045838	0.094102	1.6533	0.1185	-0.037847	0.16324	1.2532
YLPM1	fold_change	0.0058023	0.095417	0.22556	0.10063	0.025625	0.11816	1.2368
UCKL1	fold_change	0.094076	0.032688	2.2712	0.041622	0.0067423	0.053533	1.2305
CYTH1	fold_change	0.21462	0.10496	1.135	0.016237	0.038751	0.023701	1.2302
EP400	fold_change	0.03786	0.085621	0.16991	0.047528	0.02603	0.065659	1.2159
DCAF15	fold_change	0.13314	0.091143	0.26349	0.033204	0.010244	0.028419	1.207
ZNF589	fold_change	0.10306	0.045966	0.31369	0.05871	0.01942	0.075346	1.1999
PRR14	fold_change	0.3427	0.050272	-0.282	0.054754	0.017969	0.058855	1.1942
OGT	fold_change	0.40315	0.062423	0.741	0.052591	0.13273	0.03921	1.189
CORO1A	fold_change	0.15056	0.088722	1.3942	0.056992	0.055826	0.054832	1.1843
IL2RG	fold_change	0.014318	0.053406	1.5573	0.047168	0.036799	0.069796	1.1836
FAIM3	fold_change	0.079433	0.050665	1.1381	0.071751	0.061632	0.14923	1.1822
HEATR2	fold_change	0.15356	0.056442	0.79379	0.049316	0.016854	0.067552	1.1811
GOLGA3	fold_change	0.31884	0.047205	0.63692	0.035052	0.0024776	0.0342	1.1713
SRSF5	fold_change	0.1659	0.10258	0.31875	0.03619	0.12307	0.03776	1.1677
HNRNPA0	fold_change	0.32757	0.082728	0.16101	0.1093	0.024192	0.080373	1.1665
CNTRL	fold_change	0.32138	0.082298	1.4132	0.064031	0.15392	0.068055	1.1627
PARP4	fold_change	0.23306	0.044513	0.74311	0.038968	0.10856	0.027664	1.147
CLPTM1	fold_change	0.22388	0.088848	0.88274	0.060855	-0.023428	0.071522	1.1446
PILRB	fold_change	0.68883	0.068917	0.31739	0.036164	0.048933	0.058133	1.1414
SETX	fold_change	0.23121	0.042442	-0.89773	0.084424	0.088465	0.082751	1.1414
PATZ1	fold_change	0.11043	0.065217	0.37256	0.015135	0.019293	0.02831	1.1413
ASXL1	fold_change	0.19765	0.055208	0.14967	0.021872	0.032818	0.033574	1.1396
ABCC1	fold_change	0.18827	0.074159	-0.62047	0.046533	0.062153	0.052118	1.1373
PRPF6	fold_change	0.0016801	0.064167	-0.012373	0.073162	0.047372	0.077432	1.132
EZR	fold_change	0.30028	0.093159	-0.084305	0.10593	0.010667	0.125	1.1278
TXNIP	fold_change	0.29125	0.030717	0.73543	0.061439	0.097078	0.074913	1.1275
METTL17	fold_change	0.066779	0.040755	0.43955	0.053176	0.036012	0.072208	1.1248
FNBP4	fold_change	0.31695	0.055778	0.82204	0.052832	0.092399	0.089306	1.1143
PUM1	fold_change	0.18127	0.050036	-0.10213	0.059462	0.045418	0.060609	1.1126
EWSR1	fold_change	0.11705	0.061308	-0.58955	0.070247	0.018083	0.080197	1.1092
PBXIP1	fold_change	0.39643	0.048213	-0.32382	0.05568	0.087361	0.067264	1.1081
INPP5D	fold_change	0.16341	0.086329	-0.98033	0.050373	0.11639	0.05818	1.108
SMARCA2	fold_change	0.11318	0.083395	-1.1668	0.12385	0.093396	0.095164	1.1077
TSC22D3	fold_change	0.080441	0.076092	0.27672	0.05276	0.081563	0.070438	1.1026
HNRNPD	fold_change	0.29026	0.035203	0.64312	0.066785	0.049592	0.051714	1.0979
POGZ	fold_change	0.37594	0.016269	1.4172	0.032366	0.038165	0.043608	1.0939
HNRNPUL2	fold_change	0.23882	0.085515	0.66538	0.064693	0.0044321	0.056179	1.0886
GOLGA8A	fold_change	1.0385	0.020554	-0.047235	0.089837	0.048115	0.12127	1.0769
RBBP4	fold_change	0.46719	0.064603	-0.74114	0.058909	0.048335	0.079321	1.07
ZC3H4	fold_change	0.20989	0.062899	0.99895	0.056531	0.079488	0.03825	1.0689
CXCR4	fold_change	0.71783	0.061559	-0.13565	0.090606	-0.00063076	0.096395	1.064
CBFA2T2	fold_change	-0.071051	0.069404	0.94729	0.027214	0.0052045	0.05169	1.0633
HNRNPK	fold_change	0.4314	0.038273	0.6335	0.072957	0.019616	0.049067	1.0608
PRPF31	fold_change	-0.070837	0.047562	0.31808	0.060507	0.026504	0.062592	1.0589
TNFRSF25	fold_change	0.17408	0.05101	1.1974	0.05722	-0.017528	0.07977	1.0585
NSUN5P1	fold_change	-0.018192	0.044086	0.74851	0.043389	0.085442	0.065261	1.0552
IRF4	fold_change	0.17917	0.023731	-0.15616	0.030082	0.024323	0.046281	1.0549
KIAA0125	fold_change	0.15159	0.057144	0.38341	0.029648	0.27468	0.065725	1.0532
BLMH	fold_change	0.037373	0.034975	0.31304	0.10212	0.06668	0.083732	1.0522
SON	fold_change	0.16613	0.037663	-0.24301	0.053649	0.093401	0.053821	1.0503
ST6GAL1	fold_change	0.78352	0.094581	-0.9129	0.032669	0.0461	0.042148	1.0494
SSRP1	fold_change	0.19452	0.046114	0.083397	0.10648	0.0039359	0.12937	1.0477
NXF1	fold_change	0.078398	0.032853	1.6293	0.029207	0.064916	0.042923	1.0454
ZNF41	fold_change	0.099228	0.021841	1.7843	0.06174	0.041105	0.067803	1.0452
EEF2	fold_change	1.0282	0.021681	0.10982	0.025704	0.031271	0.043761	1.043
LARP4B	fold_change	0.030767	0.040182	0.38213	0.06657	0.034231	0.043162	1.0425
NUMA1	fold_change	0.27988	0.087449	0.123	0.063932	0.013903	0.071712	1.042
WWP2	fold_change	0.3336	0.05126	-0.18873	0.053684	0.0087797	0.050335	1.0339
CCNL1	fold_change	0.043159	0.062593	0.56504	0.099455	0.10847	0.070451	1.0331
GPATCH8	fold_change	0.2679	0.0079819	0.85451	0.026091	0.018597	0.052708	1.0303
GTF2H4	fold_change	0.40275	0.061667	-0.21821	0.067919	0.023362	0.088355	1.0287
SNRNP70	fold_change	0.14337	0.066498	-0.42879	0.087052	0.0025453	0.1025	1.0279
CD4	fold_change	0.18911	0.055874	0.97361	0.046609	-0.0090023	0.067663	1.0272
DHX16	fold_change	-0.0020483	0.031186	0.2824	0.10401	0.060562	0.099044	1.0263
ACIN1	fold_change	0.16647	0.064914	2.4542	0.030863	0.011273	0.02903	1.0235
NPIP	fold_change	0.45422	0.047892	0.69964	0.040097	-0.011063	0.081121	1.0233
IKZF1	fold_change	0.039563	0.048428	0.11946	0.042803	0.019086	0.056529	1.0209
TXLNA	fold_change	0.33445	0.051376	-0.50448	0.060052	0.044076	0.065872	1.0183
MTA1	fold_change	0.34631	0.10082	0.24302	0.041569	-0.00065388	0.062928	1.0168
PABPN1	fold_change	0.27189	0.037262	0.24109	0.055685	0.025462	0.064723	1.0144
PKD1P1	fold_change	0.54512	0.055765	0.0050221	0.05104	-0.022363	0.097548	1.0134
MOGS	fold_change	0.72358	0.066972	0.85532	0.015022	0.047944	0.029108	1.0123
NFYC	fold_change	-0.099009	0.080562	0.31434	0.10397	0.013442	0.085646	1.0112
SPON1	fold_change	0.11556	0.014357	0.84651	0.014576	0.090501	0.026399	1.0064
AP2A2	fold_change	0.15919	0.054169	-0.18489	0.046164	0.013431	0.046125	1.0042
SMEK1	fold_change	0.0031746	0.037013	0.50709	0.1016	0.02923	0.10095	1.0023
PPP1R13B	fold_change	0.4711	0.036053	3.2979	0.0431	0.013464	0.054637	0.98855
ADD1	fold_change	0.17216	0.058841	0.18893	0.034044	0.0098251	0.033305	0.9867
SYNRG	fold_change	0.23362	0.042074	0.24778	0.024451	0.091292	0.032492	0.98402
IGHM	fold_change	-0.062248	0.09661	0.40669	0.078118	0.20366	0.18257	0.98211
SGSM3	fold_change	0.15081	0.063959	-0.053656	0.01763	0.018923	0.02592	0.98049
DNMT3A	fold_change	0.47542	0.063324	1.6697	0.014111	0.045131	0.019273	0.97841
UBE4B	fold_change	0.19075	0.12137	-0.25424	0.052558	-0.010852	0.050492	0.9782
IGHD	fold_change	0.010809	0.15368	1.8685	0.084316	-0.016709	0.093024	0.97806
ZNF692	fold_change	0.29139	0.096394	0.92452	0.0094332	0.017473	0.015292	0.97732
FOXO1	fold_change	1.3598	0.071544	-0.5139	0.029896	0.11351	0.027113	0.97681
HNRPDL	fold_change	0.042411	0.034485	-0.0045371	0.081316	0.049498	0.085165	0.97294
FUS	fold_change	0.098555	0.064669	1.6226	0.055592	-0.018484	0.057399	0.97179
CR2	fold_change	-0.026737	0.13054	1.6831	0.046952	0.023388	0.077465	0.97156
CHTOP	fold_change	-0.036085	0.029237	0.89877	0.022803	0.017161	0.026683	0.97061
SRRM2	fold_change	0.24792	0.098435	0.60315	0.03854	-0.0046289	0.053715	0.96961
FCGRT	fold_change	0.58051	0.036823	1.5816	0.048129	-0.042942	0.049729	0.96949
RBM26	fold_change	0.33803	0.035981	-0.33594	0.049738	0.031881	0.053699	0.96706
GTF3C1	fold_change	0.1317	0.057241	0.38898	0.017548	0.019644	0.039747	0.96113
KDM4A	fold_change	0.31116	0.020768	1.211	0.027983	0.017619	0.033324	0.96007
SETD2	fold_change	0.015987	0.053374	-0.063546	0.092085	0.028495	0.084783	0.95808
SPG7	fold_change	0.14154	0.057849	-0.37498	0.030324	0.03931	0.058527	0.9576
INPP5B	fold_change	-0.039904	0.086709	-0.19611	0.057059	0.019454	0.064662	0.95616
TKT	fold_change	0.25705	0.043888	0.69675	0.036589	0.091034	0.024593	0.954
PRKCB	fold_change	0.21766	0.040453	-0.79341	0.052701	0.051266	0.045981	0.95209
TSPAN14	fold_change	0.50455	0.058201	-1.0551	0.033246	0.012549	0.049657	0.95199
EVL	fold_change	0.37827	0.051424	0.004918	0.046809	0.030828	0.10508	0.95129
PRKAB1	fold_change	0.15064	0.054083	0.28352	0.037827	0.0017595	0.035301	0.94791
GTPBP3	fold_change	0.21813	0.069973	1.0156	0.010201	0.040075	0.023368	0.94741
TOX	fold_change	0.92589	0.021255	0.82613	0.096576	0.11716	0.088078	0.9467
CLDN15	fold_change	0.12755	0.032519	-0.23141	0.027247	0.058944	0.038527	0.94576
MYO9B	fold_change	0.033771	0.12381	1.2317	0.030917	0.015511	0.024326	0.94555
ALDH3A2	fold_change	-0.18099	0.026104	0.74384	0.03204	0.026177	0.051746	0.94536
WDR37	fold_change	0.027976	0.052838	0.84951	0.035747	0.012588	0.028273	0.94214
H1FX	fold_change	0.53534	0.052774	-1.0981	0.035642	0.20635	0.056282	0.94156
C8orf17	fold_change	-0.069088	0.053273	0.40342	0.063421	0.057081	0.067871	0.93909
IRF3	fold_change	-0.047816	0.052571	-0.38403	0.060781	0.03704	0.07845	0.93602
P2RY4	fold_change	-0.0086767	0.038247	0.73056	0.052971	0.040743	0.046749	0.93491
CPSF1	fold_change	0.39473	0.051643	0.65151	0.040713	-0.040463	0.046316	0.93483
ANKRD10	fold_change	0.41828	0.03962	0.25785	0.065295	0.10261	0.063138	0.93309
DDX5	fold_change	0.012886	0.041566	-0.080998	0.056191	0.092839	0.062602	0.93289
KLF2	fold_change	0.5858	0.041825	0.9293	0.018208	0.11001	0.018823	0.92696
OXA1L	fold_change	0.30039	0.0089989	0.77487	0.030588	0.066778	0.060685	0.92501
FCHO1	fold_change	0.087182	0.064256	0.49846	0.060747	0.012573	0.041774	0.91941
ZW10	fold_change	0.01582	0.025438	1.1096	0.037647	0.036071	0.039314	0.91875
UTRN	fold_change	0.18578	0.12497	0.33576	0.032802	9.9538e-05	0.049867	0.91822
ANK3	fold_change	0.027817	0.015103	0.60329	0.086997	0.11002	0.094248	0.91691
ZNF37BP	fold_change	0.21269	0.039998	0.93472	0.11618	-0.0052768	0.12657	0.91228
RAB11FIP3	fold_change	0.26911	0.047871	0.18751	0.035415	-0.011049	0.074109	0.91227
FAM193B	fold_change	0.67711	0.047776	-0.31276	0.017557	0.041967	0.024967	0.91212
CDK10	fold_change	0.089277	0.066234	0.17363	0.032984	0.0055066	0.047471	0.91191
CG030	fold_change	0.017261	0.06327	0.13764	0.040069	0.022836	0.063822	0.91065
SWAP70	fold_change	0.38051	0.041788	0.34742	0.13747	0.051188	0.14969	0.91064
ITGB2	fold_change	0.11798	0.065579	2.6324	0.054707	0.032015	0.022196	0.91008
NCAPD2	fold_change	-0.048243	0.070416	1.2955	0.1322	-0.016	0.13378	0.90871
CAPN3	fold_change	0.091653	0.04509	1.051	0.053168	0.027148	0.056616	0.90727
EIF4A3	fold_change	-0.20482	0.035096	0.56716	0.071806	0.075475	0.075689	0.90599
CDKN1B	fold_change	0.98337	0.0091744	0.34128	0.048341	0.27826	0.023792	0.90523
CD53	fold_change	0.30137	0.015785	0.52696	0.030215	0.13465	0.03473	0.90422
ARHGAP17	fold_change	0.45622	0.079799	1.0395	0.0095678	0.014968	0.025236	0.8989
SELPLG	fold_change	0.13978	0.061401	0.078194	0.032182	0.019467	0.032063	0.89846
SPOCK2	fold_change	0.09071	0.078371	0.57047	0.04636	-0.032297	0.078211	0.89795
MAP3K3	fold_change	0.87188	0.055158	1.3057	0.037796	-0.0056487	0.030563	0.89665
INPP5E	fold_change	0.22189	0.043491	0.78923	0.024096	0.068637	0.070282	0.89633
WBSCR16	fold_change	0.14128	0.033512	1.5039	0.01899	0.017541	0.034817	0.89575
UTY	fold_change	0.30508	0.039639	1.0365	0.10996	0.038563	0.085153	0.89549
MCM3	fold_change	0.13608	0.060981	-0.22019	0.040622	0.017335	0.0629	0.89373
PDAP1	fold_change	-0.0207	0.028604	0.23509	0.081514	0.019403	0.068899	0.89147
SRPK2	fold_change	0.29803	0.021187	0.74587	0.06709	0.028128	0.032259	0.88945
FBXO38	fold_change	0.037754	0.076268	0.32422	0.069889	0.050032	0.027906	0.8865
KIAA0355	fold_change	0.58213	0.054411	-0.27548	0.071776	0.013369	0.076451	0.88606
RAD52	fold_change	0.12425	0.027585	0.44237	0.023646	0.074306	0.029137	0.88556
TRAF5	fold_change	0.33223	0.031877	-0.16914	0.047485	0.19398	0.08767	0.88468
LOC728093	fold_change	0.83122	0.04755	0.29543	0.035267	0.11709	0.065103	0.88446
KIR3DS1	fold_change	0.17433	0.05345	1.3137	0.072442	0.016376	0.069234	0.88408
TRIO	fold_change	0.15183	0.036053	-0.34027	0.025399	0.018449	0.033912	0.88406
ZCCHC11	fold_change	0.1914	0.040171	0.83067	0.058111	0.046749	0.072407	0.8832
PNISR	fold_change	0.34474	0.01346	0.34356	0.041003	0.18953	0.044197	0.88256
EIF4ENIF1	fold_change	0.032408	0.052794	-1.2042	0.054403	0.072434	0.055852	0.88193
PRDM2	fold_change	-0.056244	0.037021	0.27124	0.04862	0.0085734	0.048007	0.88167
USP34	fold_change	0.31439	0.022653	-1.1794	0.042784	0.057741	0.045657	0.87955
ALDH2	fold_change	0.57109	0.015084	0.592	0.088454	0.078756	0.070288	0.87727
RPA1	fold_change	0.17418	0.044243	1.5536	0.037071	-0.037527	0.046963	0.87647
NSUN5P2	fold_change	0.045298	0.044285	0.69181	0.015212	0.07443	0.048228	0.87523
NSUN5	fold_change	-0.16955	0.031371	0.56754	0.050741	0.046694	0.060783	0.87472
ACRV1	fold_change	0.23922	0.023752	-0.25258	0.032884	0.023237	0.0387	0.87468
UBE2I	fold_change	0.28028	0.030478	-0.46713	0.019162	0.019055	0.034704	0.87053
THSD1	fold_change	1.0718	0.037813	1.157	0.029693	0.12986	0.057025	0.86989
MFSD6	fold_change	0.12464	0.053694	0.3561	0.12506	0.01439	0.11642	0.86902
SIN3B	fold_change	0.033278	0.087534	-0.36223	0.027961	0.019185	0.050509	0.86768
NAT10	fold_change	-0.19747	0.07747	0.56645	0.041221	0.0395	0.058724	0.86761
NUP205	fold_change	-0.037981	0.040536	1.2139	0.067617	-0.015396	0.079535	0.86573
CLINT1	fold_change	-0.070799	0.058313	1.2702	0.062851	0.037991	0.034164	0.86565
DHX38	fold_change	-0.10384	0.073353	0.62086	0.039405	0.025145	0.038039	0.86531
THRAP3	fold_change	-0.0085303	0.11932	0.52029	0.073118	-0.013307	0.07556	0.8643
SNRK	fold_change	1.26	0.091273	0.19075	0.070971	0.04848	0.024078	0.86419
PRDM12	fold_change	0.064081	0.047136	0.96184	0.069587	-0.023671	0.074169	0.86401
SCARB1	fold_change	0.4536	0.030966	-0.088655	0.027367	-0.00050931	0.03778	0.86369
DTX2P1-UPK3BP1-PMS2P11	fold_change	0.10034	0.023536	0.12323	0.019713	0.055092	0.05218	0.86364
ATF7IP2	fold_change	0.28184	0.061092	0.4949	0.0092147	0.079409	0.036535	0.86359
MSL2	fold_change	0.0031385	0.095056	1.8195	0.079339	0.0058901	0.028099	0.86289
WDR52	fold_change	0.034742	0.071742	2.3429	0.07026	0.028923	0.065948	0.8597
IL16	fold_change	-0.046971	0.044668	-0.08915	0.039333	0.069599	0.034836	0.85799
LPIN1	fold_change	-0.10459	0.046881	-0.13994	0.049401	0.11097	0.057614	0.85737
DGKE	fold_change	0.046198	0.024438	0.52407	0.04507	0.016218	0.058162	0.85688
HNRNPM	fold_change	-0.0352	0.029419	0.3692	0.059692	0.022759	0.051573	0.85677
SH3TC1	fold_change	0.43464	0.024471	1.2063	0.020944	0.1078	0.038862	0.85668
RBM4B	fold_change	0.11687	0.035237	0.39335	0.015088	0.085525	0.04527	0.85535
ARID1A	fold_change	0.043556	0.070376	0.18097	0.042114	0.0090678	0.04538	0.85393
IL2RB	fold_change	0.13852	0.035473	0.71579	0.068602	0.00041608	0.10646	0.85246
METTL3	fold_change	-0.2545	0.044697	1.4598	0.034176	0.18137	0.049699	0.85213
CHKB	fold_change	0.508	0.028868	0.10569	0.02141	0.098017	0.040138	0.85072
PRKAG2	fold_change	-0.19463	0.070554	0.12749	0.039803	0.029876	0.047246	0.85027
SPPL2B	fold_change	0.02327	0.037092	0.081322	0.024055	0.038501	0.040559	0.84764
NFYA	fold_change	-0.2175	0.049482	0.49735	0.06614	0.038128	0.045271	0.84721
ANKRD17	fold_change	-0.071617	0.056746	0.36369	0.076336	0.074113	0.075226	0.84705
CAPN10	fold_change	0.018877	0.023846	0.19512	0.032995	0.017374	0.043525	0.8469
RAC1	fold_change	-0.012693	0.024627	0.24679	0.058942	-0.003828	0.046763	0.84209
PYGM	fold_change	0.043664	0.079414	0.27653	0.057201	0.015738	0.053196	0.84166
MCCC2	fold_change	-0.099237	0.044604	0.26106	0.031989	0.030258	0.053548	0.84107
ZMYM4	fold_change	0.10912	0.02702	0.22838	0.084595	0.033836	0.079921	0.83855
ZNF609	fold_change	0.13464	0.035218	0.84337	0.028838	0.02555	0.047169	0.83749
WDR60	fold_change	0.13321	0.034568	0.68338	0.020408	0.089513	0.027074	0.83718
PTGER4	fold_change	0.31299	0.076444	-0.26587	0.070823	0.2078	0.042033	0.83649
VIM	fold_change	-0.020267	0.024364	-1.0479	0.058899	0.11593	0.035752	0.83327
LINC00342	fold_change	0.11263	0.074983	1.3993	0.05186	0.094656	0.11868	0.82935
MAB21L2	fold_change	0.24666	0.01017	0.20341	0.041602	0.014732	0.040566	0.82724
DMTF1	fold_change	0.49862	0.056144	0.7559	0.035283	0.14712	0.0082601	0.82087
MEN1	fold_change	-0.040602	0.05418	1.4489	0.024911	0.049424	0.053246	0.82049
PCGF3	fold_change	0.21842	0.05301	0.27072	0.03795	-0.0059882	0.044314	0.82028
CREBZF	fold_change	0.10415	0.036368	1.2617	0.079065	0.035407	0.056882	0.81915
PROSER1	fold_change	0.16407	0.060112	0.061403	0.074563	-0.016665	0.054862	0.8191
TRMT2A	fold_change	0.012371	0.031813	0.85868	0.034781	0.0012361	0.054409	0.81857
STAG3L1	fold_change	0.023393	0.046849	1.5683	0.046084	0.036634	0.07841	0.81788
NIPBL	fold_change	-0.032722	0.053064	0.32396	0.095164	0.020972	0.077302	0.81775
MBD2	fold_change	0.29083	0.018959	-0.17011	0.069072	0.0091764	0.041887	0.81704
MCM3AP	fold_change	0.02689	0.028601	0.27963	0.017832	0.0057048	0.029164	0.81437
RFX1	fold_change	-0.074992	0.068787	0.31318	0.040794	0.00011633	0.039178	0.81394
ING1	fold_change	-0.0048212	0.034517	0.11503	0.045734	0.0017405	0.031403	0.81278
ZXDC	fold_change	0.052255	0.058757	0.31598	0.061416	5.6841e-05	0.040171	0.81277
EPN2	fold_change	0.23321	0.035771	0.02441	0.033528	0.0012982	0.0391	0.8117
DBP	fold_change	0.054186	0.062561	-0.27401	0.039515	-0.0084463	0.047016	0.8111
SCAMP2	fold_change	0.1059	0.023567	0.77818	0.029851	0.0015015	0.048535	0.81082
GPRASP1	fold_change	0.057406	0.10201	-1.1073	0.098301	0.079584	0.076994	0.81077
KLF4	fold_change	0.0077998	0.061361	1.2302	0.082219	0.056829	0.0561	0.81039
CTCF	fold_change	-0.16081	0.057245	0.39683	0.065651	0.058818	0.051335	0.80942
CCDC64	fold_change	0.037762	0.042112	1.288	0.02211	0.0022446	0.04732	0.80871
ZNF217	fold_change	-0.025714	0.09437	0.73675	0.095392	0.20376	0.021779	0.80676
CS	fold_change	0.14169	0.047675	1.2697	0.019258	-0.0052529	0.047038	0.80407
PICALM	fold_change	-0.015269	0.078712	0.13326	0.11027	0.017272	0.038547	0.80173
CENPJ	fold_change	-0.046431	0.017947	1.3799	0.045772	0.059962	0.059364	0.80133
TRAK1	fold_change	0.39569	0.021352	0.12618	0.024712	0.014062	0.022443	0.80131
LRIG2	fold_change	0.028188	0.056295	-0.17623	0.021317	0.040746	0.02435	0.80091
LILRA6	fold_change	0.048474	0.055126	-0.55643	0.089738	0.0065697	0.063642	0.80055
ASH1L	fold_change	0.25084	0.076297	0.64873	0.021038	-0.014274	0.031544	0.79954
CDK5RAP3	fold_change	-0.016633	0.040399	-0.70842	0.037707	0.10291	0.059362	0.79827
ARHGAP32	fold_change	0.014255	0.11241	0.11547	0.011555	0.064465	0.029713	0.79815
ABHD6	fold_change	0.080489	0.022774	0.37454	0.042802	0.0041561	0.049909	0.79798
MED22	fold_change	0.062959	0.032255	0.59538	0.029723	0.0039293	0.045383	0.79699
SUN2	fold_change	0.32519	0.045786	0.68616	0.01719	0.0035972	0.039206	0.79655
MYO15B	fold_change	0.28953	0.084994	0.25604	0.013378	0.067329	0.032095	0.79641
IQGAP1	fold_change	0.26652	0.031106	0.3115	0.084064	0.054331	0.060276	0.79297
CCR3	fold_change	0.20322	0.059574	0.3744	0.13149	-0.0037624	0.12684	0.79287
STAT5A	fold_change	0.23901	0.045463	0.17125	0.025964	0.037282	0.021116	0.79129
CBX1	fold_change	0.30818	0.026454	1.0156	0.093036	0.027358	0.050154	0.79093
ACD	fold_change	0.046327	0.044662	0.57692	0.043845	-0.0014691	0.069801	0.78834
ZNF638	fold_change	0.056757	0.07198	-0.67059	0.074787	0.1049	0.076218	0.78597
TULP4	fold_change	0.043378	0.053525	0.76163	0.1079	-0.0040236	0.11869	0.78567
CD5	fold_change	0.21982	0.067282	2.3675	0.013955	-0.02254	0.03597	0.78466
RRN3P1	fold_change	0.10682	0.066001	0.071637	0.012647	0.014865	0.032381	0.78336
PAPD7	fold_change	0.038557	0.045578	-0.091905	0.043272	0.0018143	0.059631	0.78144
CFP	fold_change	0.19322	0.038474	0.73123	0.046966	-0.097962	0.054325	0.7808
COBLL1	fold_change	-0.011384	0.03053	0.18763	0.018376	0.036671	0.040539	0.78037
RBM10	fold_change	-0.023791	0.040143	0.61281	0.098092	-0.01177	0.084506	0.77947
BBS1	fold_change	0.29537	0.05611	0.75493	0.0097923	0.054387	0.010494	0.77834
MGEA5	fold_change	0.0092674	0.055418	0.40095	0.032002	0.058885	0.021857	0.77721
SYNGR2	fold_change	0.50939	0.017965	1.651	0.029516	-0.014631	0.053165	0.7756
CBX8	fold_change	0.21713	0.037148	1.1382	0.030292	-0.025572	0.031872	0.77502
SEC31B	fold_change	0.15989	0.042222	0.87862	0.023209	0.02842	0.045913	0.77144
KIAA0556	fold_change	0.15321	0.065133	0.58951	0.02091	0.027413	0.020458	0.77101
RASSF2	fold_change	0.85407	0.051452	0.55216	0.032504	0.03408	0.016579	0.7697
FFAR2	fold_change	0.068268	0.059964	-0.19476	0.12148	-0.013087	0.084482	0.76951
MATN2	fold_change	1.1908	0.021824	0.0054199	0.054737	0.019451	0.068227	0.76947
CENPC1	fold_change	0.22572	0.063378	-0.48681	0.13419	0.08601	0.096361	0.76872
PNRC1	fold_change	0.70848	0.037376	-0.72704	0.028252	0.0746	0.019871	0.76766
AP1G2	fold_change	0.16446	0.042888	1.6805	0.031392	0.020109	0.053615	0.76711
ALDH18A1	fold_change	-0.055563	0.076539	-0.43041	0.042761	0.059186	0.060033	0.76589
LPIN2	fold_change	0.10215	0.045099	-0.10816	0.047799	0.020202	0.039528	0.765
ZNF532	fold_change	0.20843	0.071801	0.24578	0.027423	0.079631	0.021228	0.76401
MACF1	fold_change	0.70038	0.043059	-0.75283	0.026797	0.058538	0.024851	0.76371
SNRNP200	fold_change	0.0011931	0.036215	1.2243	0.02641	0.0043418	0.046	0.76263
ZNF318	fold_change	0.050566	0.069269	0.17351	0.015614	0.01736	0.022761	0.76242
SYMPK	fold_change	0.042742	0.06715	1.0025	0.025166	-0.026173	0.03865	0.76221
PDPR	fold_change	-0.088723	0.07765	0.54836	0.026808	0.038295	0.040199	0.76157
MYOC	fold_change	0.28147	0.035976	1.7041	0.0081347	0.029829	0.027901	0.76156
SORL1	fold_change	0.11924	0.043809	1.1236	0.013108	0.16036	-0.0004914	0.76128
SCN2A	fold_change	0.03425	0.014339	1.2258	0.035537	0.068252	0.043628	0.76055
ADNP	fold_change	0.14994	0.061469	-0.88884	0.061874	0.1732	0.03999	0.75865
GABRA4	fold_change	0.26876	0.028342	0.9979	0.0068148	0.0092113	0.024687	0.75644
DROSHA	fold_change	0.066877	0.047327	-0.56968	0.061538	0.049436	0.066142	0.75603
ACOX3	fold_change	0.057891	0.02195	-0.2654	0.0422	0.030015	0.05112	0.75446
BTG1	fold_change	0.21168	0.016949	-0.46808	0.037287	0.088738	0.042072	0.75359
TLE1	fold_change	0.040351	0.059666	0.36596	0.017791	0.013632	0.022804	0.75294
CHD4	fold_change	0.20994	0.02173	0.64021	0.065348	0.0049198	0.06728	0.75275
LUC7L2	fold_change	0.049848	0.050451	-0.11899	0.039095	0.0073942	0.037172	0.75094
TELO2	fold_change	0.022549	0.049617	1.7038	0.028841	-0.024049	0.030302	0.74952
CHST4	fold_change	0.096818	0.033716	0.70657	0.032183	0.014135	0.038575	0.7493
RALGAPB	fold_change	0.072192	0.052157	-0.56007	0.032694	0.03001	0.029962	0.74859
NUP210	fold_change	0.022925	0.032074	0.23138	0.0296	-0.0060202	0.063616	0.7484
USP11	fold_change	0.019223	0.063404	-0.92217	0.029841	0.058058	0.066637	0.74751
CXXC1	fold_change	0.1623	0.046739	0.77057	-0.00099931	0.01508	0.03117	0.74694
HOXB2	fold_change	0.32501	0.056307	0.091916	0.041575	0.12118	0.05112	0.74501
SETD4	fold_change	-0.0078362	0.031067	1.1562	0.01271	0.047012	0.015719	0.74321
TACC3	fold_change	0.31247	0.041809	-0.243	0.060315	0.11125	0.029555	0.74269
ARMCX2	fold_change	-0.48134	0.088666	0.5892	0.079121	0.15548	0.066762	0.7419
HMGN2	fold_change	0.22629	0.020183	0.81209	0.020143	-0.017691	0.036477	0.74107
CLN3	fold_change	0.026589	0.048972	-0.43213	0.02593	0.013223	0.037757	0.73556
FOS	fold_change	-0.018886	0.11983	0.21327	0.086605	0.075497	0.041035	0.73548
GMPPB	fold_change	0.020037	0.034833	2.5242	0.021862	-0.026128	0.028038	0.73532
ITGA6	fold_change	0.89087	0.12639	-0.66925	0.054173	-0.0080309	0.052704	0.73476
WDR6	fold_change	0.2143	0.054198	-0.3675	0.013893	0.053552	0.020107	0.73264
SNW1	fold_change	-0.098841	0.022966	0.2386	0.046197	0.023182	0.038958	0.73168
RRP1B	fold_change	0.022047	0.023509	0.99061	0.042975	0.0020734	0.054256	0.73167
HCK	fold_change	-0.043885	0.045799	0.91371	0.051367	0.15502	0.011385	0.73158
ARHGEF9	fold_change	0.2424	0.030504	0.81503	0.058977	-0.024866	0.073229	0.72785
DAZAP2	fold_change	0.13977	0.06282	-0.24512	0.030935	-0.0051926	0.019763	0.72717
SASH3	fold_change	0.056165	0.030326	2.0033	0.016308	0.060648	0.025648	0.72643
LOC157562	fold_change	0.088333	0.043071	0.06376	0.022425	0.007421	0.032351	0.72522
NDUFA10	fold_change	0.25307	0.014637	-0.2605	0.019171	0.040846	0.025077	0.72136
CD3E	fold_change	0.11613	0.077276	0.64935	0.025976	-0.026293	0.074657	0.7213
NEAT1	fold_change	0.81969	0.14207	-0.67964	0.038921	0.18223	0.017666	0.72074
PIK3C2B	fold_change	0.70997	0.0312	0.16061	0.0077796	0.11221	0.052525	0.7207
TFG	fold_change	0.068637	0.041072	-0.39857	0.022157	0.0083343	0.033579	0.71882
PDE12	fold_change	-0.016609	0.017405	1.1803	0.03015	0.046109	0.035667	0.71857
VPS35	fold_change	-0.056066	0.027138	-0.34043	0.041109	0.052867	0.031646	0.71819
GGA3	fold_change	0.13735	0.066784	0.18059	0.0059085	0.01563	0.022969	0.71738
SNX1	fold_change	0.016194	0.037654	-0.63014	0.035103	0.043411	0.023523	0.71704
KDM1A	fold_change	0.45144	0.040862	0.53302	0.019239	-0.041384	0.034938	0.71635
ZNF460	fold_change	0.091602	0.023586	0.27525	0.027038	0.0057546	0.027201	0.71611
C11orf63	fold_change	0.0083195	0.022939	0.39871	0.029946	0.096408	0.030735	0.71588
DIP2A	fold_change	0.38939	0.010625	0.86379	0.023276	0.033102	0.025391	0.715
CCNG2	fold_change	0.72929	0.1351	-0.34952	0.089897	0.092837	0.029865	0.71441
THOC1	fold_change	-0.0035918	0.012509	0.55035	0.0506	0.049591	0.078084	0.71186
ATG2B	fold_change	0.048127	0.1525	-1.713	0.058015	0.045988	0.038302	0.71181
CTSZ	fold_change	0.69751	0.046324	0.35394	0.067636	-0.024744	0.03781	0.71125
KLHL3	fold_change	0.38607	0.063923	-0.77766	0.018297	0.068123	0.035219	0.70931
MAP3K1	fold_change	0.069959	0.091786	-0.23853	0.09268	0.023781	0.07917	0.70926
ARHGAP4	fold_change	0.26703	0.035936	0.076231	0.020023	-0.035491	0.030691	0.70879
ANXA6	fold_change	0.55396	0.021128	1.2448	0.019667	0.082679	0.034929	0.70717
SDPR	fold_change	1.9503	0.089485	1.0615	0.10492	-0.089015	0.087009	0.70612
KRTAP4-7	fold_change	0.13672	0.024464	1.2574	0.04731	-0.0063646	0.041119	0.70596
ATM	fold_change	0.064617	0.028903	0.27686	0.03968	0.015916	0.052175	0.70536
GLS	fold_change	0.27526	0.025408	-0.024746	0.043532	0.036666	0.0407	0.7052
PPIP5K1	fold_change	-0.047467	0.031514	0.72434	0.027424	0.014328	0.037632	0.70338
XPC	fold_change	-0.18359	0.015424	1.0335	0.051118	0.018006	0.04886	0.70303
ARHGDIB	fold_change	0.48525	0.018369	-0.2553	0.012919	0.055119	0.029695	0.7025
RPS2P45	fold_change	0.16863	0.03048	0.22424	0.05338	0.010922	0.075545	0.70132
PHF20	fold_change	0.15826	0.014795	0.47807	0.027378	0.029102	0.033232	0.70101
PARP1	fold_change	0.080172	0.056713	1.3392	0.017622	0.0072354	0.043895	0.69963
ITPKB	fold_change	0.16978	0.057417	-0.2849	0.018252	0.025534	0.031317	0.69892
MCPH1	fold_change	0.11258	0.052068	0.58328	0.006371	0.018327	0.020028	0.69888
LARP1	fold_change	0.11051	0.061385	-0.055897	0.020024	0.0034466	0.025727	0.69858
CRIP2	fold_change	1.1943	0.059411	-0.21666	0.02433	0.03089	0.049328	0.69752
TSPYL5	fold_change	-0.28702	0.058438	0.39021	0.036026	0.19412	0.055	0.69744
MON2	fold_change	-0.010609	0.036267	0.97457	0.089813	0.048598	0.061293	0.69687
PIAS4	fold_change	-0.034499	0.061424	0.19421	0.0305	0.031533	0.025035	0.6964
PIM2	fold_change	0.029313	0.058233	0.14896	0.013397	0.044597	0.024532	0.6964
KDM2A	fold_change	0.15742	0.035259	0.41804	0.033543	-0.016022	0.022224	0.69635
TSC1	fold_change	0.1032	0.038018	0.32025	0.0061887	0.047656	0.017316	0.69603
HNRNPA1	fold_change	0.14952	0.019764	-0.73504	0.043263	0.040915	0.065627	0.6957
SOX4	fold_change	0.59868	0.016581	1.424	0.023812	0.14451	0.027844	0.69441
FAM65B	fold_change	0.21438	0.054813	-0.3177	0.020712	0.10843	0.0086916	0.69265
E4F1	fold_change	-0.049893	0.031727	0.80406	0.036496	-0.019058	0.04603	0.69251
USPL1	fold_change	0.28697	0.017035	1.6022	0.039549	0.010425	0.054266	0.69136
PIK3R5	fold_change	0.062755	0.0598	-0.079717	0.021009	0.025946	0.014822	0.69073
ARHGAP25	fold_change	-0.14709	0.04236	-0.1245	0.035293	0.1012	0.023505	0.68853
RING1	fold_change	0.14381	0.023409	0.61958	0.0098788	0.026947	0.031344	0.68852
JMJD1C	fold_change	0.41708	0.12734	-0.54408	0.056074	0.12747	0.03282	0.68845
ENOSF1	fold_change	0.18519	0.026489	-0.47517	0.072712	0.049479	0.095925	0.6866
UVRAG	fold_change	0.54233	0.032783	0.03786	0.040369	0.028575	0.034174	0.68579
ISYNA1	fold_change	0.56642	0.066342	1.2812	0.012337	-0.011457	0.0092028	0.68326
UPF2	fold_change	-0.015049	0.053098	-0.25243	0.10734	0.16872	0.038635	0.68231
ZNF419	fold_change	0.14688	0.021922	-0.052026	0.01366	0.030636	0.021446	0.68179
PPP5C	fold_change	0.12299	0.044745	0.43045	0.015681	-0.012318	0.018581	0.68127
SLC4A1AP	fold_change	-0.16424	0.0548	0.27526	0.050047	0.071827	0.035092	0.68093
ITGA5	fold_change	0.0056719	0.05164	0.42233	0.024795	0.0096817	0.030013	0.68038
EHMT1	fold_change	0.02632	0.05848	0.71051	0.012099	0.024159	0.024052	0.67876
NELL2	fold_change	0.11773	0.048513	0.81216	0.091304	-0.046746	0.099541	0.67843
PHACTR4	fold_change	-0.10394	0.035284	0.47647	0.044259	0.030148	0.069352	0.67702
MAGEF1	fold_change	0.10515	0.031122	0.069226	0.026483	0.059929	0.027263	0.67666
CD27	fold_change	0.024969	0.045978	0.46171	0.035914	-0.019959	0.079941	0.67621
ECHDC2	fold_change	0.39649	0.025943	-0.7322	0.020361	0.13667	0.045696	0.67411
METTL10	fold_change	0.084424	0.014646	1.2	0.052585	0.013398	0.041121	0.67298
TTC28	fold_change	0.54535	0.055324	-0.36115	0.032746	0.043418	0.018667	0.67153
PSTPIP1	fold_change	-0.0564	0.025055	0.76253	0.055902	0.02609	0.037417	0.67074
IRF8	fold_change	0.095535	0.019855	0.0052503	0.042606	0.059719	0.066764	0.66986
CD93	fold_change	1.3655	0.034921	-0.34557	0.067023	0.038427	0.062968	0.66961
SEC31A	fold_change	0.098199	0.028089	-0.038763	0.042931	-0.0077016	0.073082	0.66862
HARS2	fold_change	-0.13691	0.029532	0.11193	0.05052	0.057261	0.028035	0.66728
RBM15B	fold_change	0.19106	0.028938	0.93582	0.010986	-0.029767	0.02672	0.66721
ACO1	fold_change	-0.02345	0.060139	0.60089	0.044392	-0.0062133	0.034192	0.66703
RFXAP	fold_change	-0.068404	0.036301	0.58515	0.079894	0.020177	0.089613	0.66694
SRP54	fold_change	0.19296	0.017562	0.082806	0.059945	0.051737	0.041919	0.66661
SESN1	fold_change	0.17249	0.013402	0.81149	0.042586	0.15703	0.045806	0.66594
WDR19	fold_change	0.19445	0.038562	0.85947	0.0066632	0.12569	0.024734	0.66562
PRKDC	fold_change	0.22734	0.076226	0.66577	0.037186	-0.028952	0.04951	0.66546
LMNB2	fold_change	-0.029878	0.062827	0.21495	0.03393	-0.010939	0.046517	0.66536
NFE2L1	fold_change	-0.17382	0.044568	0.77471	0.029986	-0.0017291	0.027368	0.66365
VAMP1	fold_change	0.14688	0.037785	-0.33454	0.0088045	0.095835	0.014753	0.66315
MLANA	fold_change	-0.075928	0.023196	0.96504	0.017573	0.0071416	0.038852	0.66226
USP10	fold_change	-0.13966	0.027754	0.30354	0.049166	0.041191	0.069295	0.65868
C3orf37	fold_change	0.20845	0.029865	0.46191	0.010899	0.0034618	0.021279	0.65849
TCEA2	fold_change	0.31691	0.021624	1.5695	0.01495	0.019068	0.0293	0.65205
AKTIP	fold_change	0.37949	0.062639	0.55762	0.026137	-0.016116	0.018626	0.65143
RAB5A	fold_change	-0.013318	0.066819	0.14053	0.063186	0.0011257	0.041659	0.65097
MAN1C1	fold_change	0.2892	0.059184	1.543	0.043151	-0.012398	0.064787	0.65086
DNASE2B	fold_change	0.11662	0.027199	-0.78952	0.03587	0.016577	0.037938	0.64875
U2AF1	fold_change	-0.023293	0.0069411	0.7017	0.028389	0.037059	0.034283	0.64808
ARHGEF3	fold_change	0.0793	0.047156	-0.77762	0.1069	0.05576	0.078897	0.64748
FBP1	fold_change	0.22435	0.014423	0.6265	0.038158	0.012442	0.042096	0.64746
SCMH1	fold_change	0.076181	0.014543	1.0768	0.015098	0.016734	0.030806	0.6471
VPS13D	fold_change	0.075807	0.03031	0.32951	0.02642	0.016116	0.025267	0.6448
KIAA1109	fold_change	0.032131	0.065472	0.29597	0.036333	0.026072	0.018907	0.6445
MAN2B2	fold_change	-0.2908	0.025299	0.45112	0.066808	0.061915	0.057419	0.64321
CD14	fold_change	0.1377	0.044446	0.60544	0.066745	-0.1102	0.028292	0.64312
RAB11B	fold_change	0.13987	0.08469	0.2005	0.0081255	0.023359	0.013297	0.64281
DET1	fold_change	-0.16712	0.033056	0.66536	0.019226	0.075057	0.034875	0.6415
INCENP	fold_change	0.18718	0.020474	1.3168	0.0057597	0.017125	0.041351	0.64132
EIF3L	fold_change	0.49335	0.0041247	0.51801	0.029839	0.02941	0.059086	0.63921
KIAA0141	fold_change	0.27938	0.01894	0.38215	0.010116	0.018848	0.013646	0.63843
STT3A	fold_change	-0.016266	0.084252	0.095819	0.033611	-0.0074436	0.051568	0.63786
MED23	fold_change	0.027631	0.064867	0.49368	0.060699	0.031678	0.03551	0.63764
SUGP1	fold_change	0.14585	0.029336	0.22234	0.015198	-0.0080958	0.019211	0.63739
MPI	fold_change	0.054333	0.025263	-0.29565	0.034489	0.022025	0.034012	0.63679
SERPINH1	fold_change	0.50033	0.046177	0.22913	0.023713	-0.033781	0.034402	0.63671
RASSF9	fold_change	0.30514	0.028215	-0.079722	0.025924	0.022142	0.013204	0.63666
C12orf35	fold_change	0.25222	0.059108	-0.093319	0.084621	-0.0099674	0.074209	0.6365
SPN	fold_change	0.11426	0.026972	0.14778	0.017666	-0.0024548	0.034404	0.63628
MORC2	fold_change	-0.049736	0.033791	0.5489	0.03213	0.0042503	0.043567	0.63575
PCNT	fold_change	0.079602	0.034749	1.1603	0.0011765	0.055922	0.016441	0.63394
C16orf53	fold_change	0.22767	0.024296	0.44628	0.018981	-0.01478	0.01761	0.63357
SMARCC2	fold_change	0.14536	0.044706	-0.44758	0.037435	0.014589	0.051526	0.63327
COL5A1	fold_change	0.44848	0.016339	0.66682	0.016106	0.035776	0.026949	0.63241
ZC3H7B	fold_change	-0.051869	0.036956	0.71386	0.025423	-0.0052236	0.024815	0.6322
CECR1	fold_change	0.027637	0.051253	-0.65326	0.036436	0.077158	0.063983	0.63141
ERMP1	fold_change	0.12818	0.027392	0.70324	0.042531	0.063759	0.025334	0.63084
KIAA0494	fold_change	0.3815	0.029217	-0.19554	0.003985	0.015582	0.019518	0.6307
SMG6	fold_change	0.060807	0.022844	1.4318	0.021724	-0.0033447	0.024303	0.62966
PDPK1	fold_change	0.0082543	0.0090214	1.2389	0.039034	0.018383	0.029542	0.62861
DUSP6	fold_change	0.30621	0.027236	0.064091	0.047202	0.13712	0.054227	0.62487
KNTC1	fold_change	0.057623	0.056925	1.0714	0.014192	0.027746	0.031496	0.62384
EDEM1	fold_change	-0.017073	0.04381	0.5988	0.020896	0.031951	0.019676	0.62352
CAMK2G	fold_change	0.15779	0.023784	0.14914	0.032838	0.066344	0.019656	0.6234
CBLL1	fold_change	-0.12221	0.053855	0.075345	0.13329	0.058387	0.090201	0.62185
ITSN2	fold_change	0.080956	0.024313	0.65515	0.058249	0.060271	0.024324	0.62173
FAM120A	fold_change	0.12674	0.029869	-0.34624	0.023473	0.031706	0.021356	0.62115
NUP133	fold_change	0.0073136	0.01933	0.11116	0.035661	0.071838	0.041205	0.62013
NIPSNAP1	fold_change	0.2061	0.025579	0.83026	0.0074602	0.016758	0.023126	0.61527
LAIR1	fold_change	0.14715	0.026832	0.85555	0.010965	0.10195	0.0069454	0.61441
LTBP4	fold_change	0.00019889	0.056723	0.3143	0.0089047	0.0041903	0.021061	0.61385
MAT2A	fold_change	0.028241	0.024841	0.19479	0.007085	0.063377	0.017204	0.61365
RETSAT	fold_change	0.24355	0.02234	0.29256	0.044007	-0.011595	0.030447	0.61351
S100PBP	fold_change	0.044179	0.053443	-0.56106	0.039417	0.1481	0.024373	0.61101
SDHA	fold_change	-0.0058918	0.021888	0.09611	0.016625	0.024291	0.022417	0.60917
FAM50B	fold_change	0.041445	0.035409	0.47331	0.0061585	0.06631	0.018569	0.60913
WRAP53	fold_change	0.10556	0.023128	-0.10907	0.0082386	0.039301	0.020612	0.60862
INPP1	fold_change	0.45368	0.012104	0.062199	0.039139	0.0364	0.036201	0.60721
KDSR	fold_change	-0.059561	0.030017	0.74853	0.062201	0.01473	0.06132	0.6071
VAV1	fold_change	-0.013126	0.030054	0.083597	0.050885	0.049799	0.011505	0.60673
ICAM3	fold_change	0.40835	0.021465	1.2042	0.016285	0.068709	0.019255	0.6067
NPFF	fold_change	0.027269	0.035631	0.81234	0.033165	-0.021334	0.039172	0.60591
GNAI2	fold_change	0.3101	0.023515	0.33381	0.03254	-0.0024217	0.034975	0.60468
PLAT	fold_change	0.8901	0.023517	2.6357	0.031515	-0.086834	0.04059	0.60355
USP9Y	fold_change	0.93871	0.14531	-0.12175	0.24615	0.041981	0.23388	0.60352
MAP7	fold_change	0.14221	0.053519	-0.04969	0.031194	0.091122	0.017419	0.6034
STK25	fold_change	0.20586	0.017546	-0.38382	0.037248	0.027639	0.054072	0.6027
C16orf62	fold_change	0.11772	0.029253	-1.1416	0.030785	0.03319	0.033258	0.60035
GPR125	fold_change	-0.054345	0.02674	-0.18115	0.028231	0.072938	0.052459	0.5991
CD46	fold_change	0.18022	0.086589	-0.44057	0.061364	0.043776	0.023486	0.59883
LIMD2	fold_change	0.11851	0.044637	1.313	0.023397	-0.036099	0.026657	0.59841
RAB3GAP1	fold_change	0.11195	0.022917	-0.46584	0.042472	0.014705	0.027685	0.59711
EXOSC10	fold_change	0.068963	0.014916	0.905	0.027493	0.051531	0.052178	0.5969
KIAA0528	fold_change	0.49525	0.051963	0.37044	0.07482	0.03902	0.043735	0.59585
SPRR1B	fold_change	0.12338	0.02648	0.074726	0.035989	-0.0020669	0.032485	0.59568
GOT1	fold_change	-0.09308	0.029382	0.57089	0.04225	0.00017691	0.0443	0.59503
KLHL22	fold_change	0.076773	0.052737	-0.73624	0.017252	0.0079699	0.029464	0.59492
ABCA5	fold_change	0.59617	0.04562	1.467	0.034704	0.10801	0.029446	0.59424
ITPR3	fold_change	0.22542	0.051126	0.45012	0.0006657	0.011292	0.016376	0.59417
ATRN	fold_change	0.087452	0.050772	0.035372	0.0082022	0.027115	0.019019	0.59347
TIAM1	fold_change	-0.034081	0.038101	0.46602	0.032124	-0.0061691	0.040027	0.59277
TSPAN4	fold_change	0.03412	0.045272	0.15645	0.040736	-0.02362	0.035727	0.59274
HCFC1	fold_change	0.1442	0.053791	-0.16784	0.015457	-0.023455	0.020012	0.59243
KIF13B	fold_change	0.40648	0.04449	0.15535	0.013794	-0.0061005	0.031551	0.58969
TAF1C	fold_change	0.29904	0.047007	0.4304	-0.00020447	0.016601	0.017644	0.58937
FUBP1	fold_change	0.24261	0.06443	-0.30195	0.067569	0.055583	0.042114	0.58711
TOB1	fold_change	0.46472	0.090228	0.26544	0.074223	0.036236	0.028728	0.58613
TNFRSF1B	fold_change	0.62452	0.022863	0.25497	0.034959	-0.094283	0.037663	0.58609
KAT2A	fold_change	-0.0029755	0.044575	0.25076	0.0084162	0.0095188	0.032663	0.58525
AMT	fold_change	0.22633	0.04802	1.6496	-0.002699	0.049928	0.011664	0.58478
SDCCAG3	fold_change	0.078628	0.028895	0.84875	0.0089647	-0.02911	0.02812	0.58469
CTC1	fold_change	0.31024	0.035815	0.49607	0.011246	0.023922	0.015956	0.5838
MGC3771	fold_change	0.047372	0.022511	-0.0023204	0.022884	0.012988	0.034643	0.58349
EPHB6	fold_change	0.0096482	0.040211	0.6661	0.02719	0.073864	0.040257	0.58201
SMR3B	fold_change	0.05298	0.022059	0.61884	0.038263	-0.0058635	0.045389	0.58037
CSAD	fold_change	0.097827	0.077567	-0.4098	0.032142	0.050834	0.015728	0.57845
C5orf45	fold_change	-0.027711	0.020856	1.0893	0.012345	0.061894	0.036898	0.57826
LPAL2	fold_change	0.0032627	0.01838	1.0009	0.01778	0.020683	0.039069	0.57629
SGSM2	fold_change	0.42366	0.0206	0.55336	-0.0021682	0.039284	0.019025	0.57511
RBM6	fold_change	0.27299	0.020609	0.843	0.042559	0.065762	0.046445	0.5745
GSPT2	fold_change	-0.19283	0.031119	0.45388	0.064028	0.17237	0.056482	0.57226
GRAMD4	fold_change	0.076953	0.028733	-1.2314	0.061727	0.073845	0.040598	0.57214
BRD3	fold_change	0.41495	0.035295	-0.68134	0.01407	0.041258	0.015427	0.57169
GZMM	fold_change	0.034928	0.036665	-0.14561	0.041365	0.051392	0.069997	0.57073
ADCY10	fold_change	0.038056	0.026885	1.0091	0.015605	0.0031295	0.0071692	0.56897
NEK3	fold_change	0.0034582	0.011317	0.16681	0.042613	0.061343	0.044194	0.56807
CYFIP2	fold_change	0.22169	0.021501	0.0043969	0.017436	0.0055442	0.039402	0.56792
LRCH3	fold_change	0.10197	0.031007	0.041554	0.02104	0.037146	0.048226	0.56725
PMS1	fold_change	0.038289	0.017876	0.66138	0.047126	0.13448	0.043374	0.56691
NCL	fold_change	-0.20725	0.019611	0.66906	0.046845	0.0065484	0.047259	0.56606
SLC25A22	fold_change	0.065278	0.050858	0.3966	0.0085477	0.010057	0.0092336	0.5628
CCL19	fold_change	0.022129	0.026383	0.15784	0.028632	0.0025059	0.041937	0.56243
MAT2B	fold_change	0.49435	0.022803	0.28185	0.026332	0.077662	0.016401	0.56196
FAM178A	fold_change	-0.15005	0.042553	0.55353	0.037033	0.03645	0.02648	0.56132
VRK3	fold_change	0.011926	0.02669	0.52391	0.012581	0.042839	0.0083311	0.56078
ZNF747	fold_change	0.19775	0.049636	1.3295	-0.0018739	0.012271	0.013636	0.56069
MAPRE2	fold_change	0.74533	0.02002	-0.26336	0.0088582	0.039956	0.014028	0.56064
GPR56	fold_change	-0.3345	0.058291	0.049026	0.013599	0.071656	0.045048	0.56058
C14orf159	fold_change	0.21864	0.033798	0.43822	0.0060376	0.068702	0.0132	0.56031
VPS13C	fold_change	0.18593	0.025627	0.039526	0.042386	0.049648	0.05243	0.55938
GPSM3	fold_change	0.094487	0.038588	0.32319	0.012198	-0.019648	0.018742	0.55747
HCRP1	fold_change	0.001262	0.047903	-0.4226	0.019802	0.042929	0.034912	0.55651
RPGR	fold_change	0.33404	0.050332	0.49165	0.11134	0.084712	0.025765	0.55568
AKT2	fold_change	0.017725	0.06941	0.0061295	0.0052685	0.010052	0.012812	0.55388
CHN2	fold_change	-0.050403	0.03162	-0.18644	0.04383	0.016786	0.03195	0.5527
INTS9	fold_change	0.010408	0.033628	0.77556	0.0015697	0.013358	0.020609	0.55232
ZNF304	fold_change	0.038301	0.037721	1.1888	0.10014	0.013999	0.090154	0.55014
NR2C1	fold_change	0.045177	0.014093	0.45967	0.049074	0.056467	0.058038	0.55003
FTSJ3	fold_change	0.026408	0.023473	-0.21342	0.052337	-0.00093245	0.060951	0.54667
PTCH2	fold_change	0.062751	0.02174	-0.19475	0.015003	0.0073164	0.021017	0.54482
PMCH	fold_change	0.1825	0.016691	0.30571	0.03693	0.03891	0.036247	0.5443
HEATR8	fold_change	0.19881	0.0098177	0.28447	0.036477	0.017372	0.034414	0.5442
PSKH1	fold_change	0.12807	0.038918	0.95057	0.012687	-0.018044	0.02034	0.54333
LAMC3	fold_change	-0.0502	0.045635	0.73374	0.015467	-0.0072819	0.020223	0.54159
CLK3	fold_change	0.22111	0.01315	0.63735	0.037813	0.049369	0.0098033	0.54156
C2orf42	fold_change	-0.082003	0.023191	0.54467	0.021373	0.053884	0.041935	0.54109
MKRN2	fold_change	0.086436	0.0077568	-0.01139	0.024485	0.0015337	0.018712	0.54044
ALDH1A1	fold_change	0.89362	0.047437	0.27173	0.15367	-0.052609	0.086315	0.54038
PDE4B	fold_change	0.33215	0.037092	-0.34971	0.049542	0.055494	0.045323	0.53922
DNAH6	fold_change	0.19288	0.021831	0.67675	0.011387	0.037459	0.011345	0.53861
KCNIP1	fold_change	0.12878	0.021327	0.60445	0.029826	0.020801	0.022269	0.5385
CNTN1	fold_change	0.17275	0.014584	-0.39099	0.022413	0.033059	0.025333	0.53424
ZNF512B	fold_change	0.38268	0.029991	0.16765	0.034327	0.013262	0.047291	0.53187
GOT2	fold_change	0.23791	0.023872	-0.10004	0.021373	0.0031849	0.049107	0.53121
CLIP3	fold_change	-0.013052	0.041927	0.312	0.0074689	0.032454	0.021674	0.53062
NUDCD3	fold_change	0.10083	0.015344	1.106	0.011066	0.022564	0.015481	0.53051
ZCCHC8	fold_change	-0.0072052	0.047439	0.59112	0.04145	0.030436	0.024148	0.5296
NBEA	fold_change	0.32862	0.055267	0.15955	0.022434	-0.01483	0.03141	0.52848
ENGASE	fold_change	0.16558	0.032997	0.79156	-0.0058536	0.030153	0.014766	0.52755
ACTL7A	fold_change	-0.053839	0.033797	0.059268	0.015676	0.0077512	0.028083	0.52689
CPB2	fold_change	-0.059998	0.027233	0.35534	0.0373	0.030937	0.02665	0.5268
CHRNA6	fold_change	-0.0095423	0.020052	0.15518	0.02546	-0.0066896	0.036199	0.52508
UBR5	fold_change	0.15499	0.060597	0.34228	0.079916	0.03969	0.012276	0.52399
CEP192	fold_change	0.073093	0.054507	-0.36431	0.087967	0.1027	0.053134	0.522
IL13RA2	fold_change	0.21313	0.016376	-0.15318	0.034987	0.0049393	0.054336	0.51566
NUP50	fold_change	-0.0044803	0.036878	-0.15603	0.052889	0.017285	0.015437	0.51486
BCL9	fold_change	0.045926	0.036727	1.7657	0.016714	-0.018375	0.02162	0.514
TNFAIP2	fold_change	0.031386	0.039503	0.42506	0.017512	-0.028705	0.031887	0.51292
STMN4	fold_change	0.25562	0.022716	0.3436	0.0074237	0.013403	0.013163	0.51247
GDF3	fold_change	0.30817	0.021498	-0.72602	0.019298	0.022449	0.025154	0.51212
ZNRF4	fold_change	0.089961	0.028126	1.2978	0.012331	0.015421	0.018672	0.50897
LGALS9	fold_change	0.12586	0.035077	1.0857	0.016824	-0.0011362	0.029139	0.50845
REV1	fold_change	0.1806	0.057245	-1.4895	0.039552	0.099999	0.023943	0.50772
VNN3	fold_change	0.091741	0.036661	0.6063	0.087356	0.011027	0.047873	0.50651
G6PC	fold_change	0.085348	0.020121	0.38453	0.011954	0.0091324	0.015685	0.50508
ERBB2	fold_change	0.042581	0.020946	0.39727	0.017476	0.014988	0.030204	0.50364
STARD3	fold_change	0.097634	0.02861	0.98846	0.013109	0.0055551	0.008951	0.5031
ATPAF2	fold_change	0.053288	0.020075	0.65327	0.0064873	0.018024	0.0263	0.50148
EIF2B5	fold_change	0.09847	0.015424	-0.62223	0.025344	0.00050746	0.027394	0.49915
ZNF814	fold_change	-0.032006	0.045515	0.57903	0.043736	0.017293	0.050277	0.49769
SLC19A3	fold_change	0.055121	0.0084725	1.4797	0.020897	0.040023	0.030447	0.49683
CSTF2T	fold_change	0.13851	0.022866	-0.64868	0.064615	0.053726	0.038874	0.49675
MGA	fold_change	-0.12268	0.033215	0.11351	0.032896	0.023977	0.042221	0.49571
KDM5D	fold_change	0.75718	0.19584	0.27272	0.10269	0.13751	0.10888	0.49422
PAPOLB	fold_change	-0.040172	0.025776	0.079967	0.01846	0.012349	0.011348	0.49301
GAA	fold_change	0.053502	0.048197	0.80197	0.017286	-0.0068569	0.0095075	0.49257
CEP70	fold_change	0.028011	0.027664	0.54027	0.019117	0.0080971	0.018444	0.49182
KIAA1654	fold_change	0.010182	0.011026	0.28645	0.019506	0.015994	0.02909	0.49092
GPX5	fold_change	-0.0070168	0.022839	-0.043323	0.023446	0.027949	0.0046467	0.4904
ZFY	fold_change	0.22339	0.049855	0.95224	0.072148	0.01118	0.0085279	0.4882
CROCC	fold_change	-0.015964	0.021807	-0.086131	0.0072059	0.041584	0.015809	0.4879
ZNF550	fold_change	0.11467	0.027431	0.85797	0.0061719	0.016351	0.021639	0.48781
DDX51	fold_change	0.042984	0.024487	-0.13656	0.016189	0.001685	0.021318	0.48679
ATXN2	fold_change	0.20155	0.020198	-0.82122	0.013126	0.082634	0.030845	0.48665
WDR11	fold_change	0.16223	0.043763	-1.0762	0.035927	0.069518	0.051785	0.48515
ATF7	fold_change	0.076091	0.015028	0.15815	0.027114	0.0083342	0.016148	0.48437
IFT122	fold_change	0.11305	0.023328	0.64775	0.011154	0.0025775	0.015011	0.48055
SULT1A2	fold_change	0.29213	0.022647	0.36876	0.021894	0.0052921	0.032763	0.48013
ORC2	fold_change	0.099867	0.056234	0.096638	0.016868	-0.0058644	0.015824	0.4782
C2CD2	fold_change	-0.13563	0.028273	0.37294	0.0073175	0.11429	0.024593	0.47755
MED14	fold_change	-0.017433	0.025784	-0.15324	0.020482	0.014896	0.018211	0.47743
SCAP	fold_change	0.020758	0.030445	0.59117	0.015265	-0.025574	0.024472	0.47734
LATS1	fold_change	0.061519	0.023096	0.49715	0.035297	-0.018489	0.019519	0.47705
DCHS2	fold_change	0.11731	0.02125	0.18649	0.014262	0.0060143	0.025716	0.47602
LTB	fold_change	-0.10884	0.0070952	0.84628	0.01559	0.095033	0.022776	0.47436
SPINK5	fold_change	0.07966	0.038458	0.31263	0.0068892	0.020851	0.0066202	0.47414
POU2AF1	fold_change	0.085811	0.037262	0.94927	0.0088737	0.021384	0.087061	0.47357
ZIM2	fold_change	0.036245	0.02681	-0.061308	0.017083	-0.0065023	0.015776	0.4718
MAPKBP1	fold_change	-0.0421	0.046584	0.32071	0.0040338	0.0049168	0.01055	0.47155
PER2	fold_change	0.0090174	0.024028	-0.12795	0.031778	-0.0012657	0.01225	0.47061
TMEM206	fold_change	0.10965	0.0084996	0.42672	0.042849	-0.0001857	0.036737	0.47034
CACNG1	fold_change	0.087446	0.030948	0.53403	0.0085586	0.016882	0.0091713	0.46822
PAEP	fold_change	-0.10457	0.02493	0.066723	0.011468	0.06826	0.019361	0.46638
REXO4	fold_change	0.10193	0.01274	0.035174	0.014301	0.0025028	0.02752	0.46438
KCNC1	fold_change	0.19062	0.012373	1.2331	0.015788	0.018845	0.017953	0.46392
NPTXR	fold_change	-0.01629	0.024402	0.60228	0.019618	-0.012578	0.022389	0.4619
ATN1	fold_change	0.10149	0.022651	0.28856	0.012473	0.0035214	0.015904	0.45769
SLC35E3	fold_change	-0.037277	0.023636	-0.36742	0.037393	0.082139	0.036063	0.45513
LSG1	fold_change	-0.082731	0.021273	0.41818	0.026885	0.018837	0.04632	0.4525
GRP	fold_change	0.079544	0.019706	0.3135	0.013222	-0.005812	0.019665	0.45126
CCNO	fold_change	0.020306	0.02851	1.3997	0.016032	-0.017135	0.025548	0.45069
DHTKD1	fold_change	-0.068302	0.049595	0.41794	0.024776	0.068429	0.0052947	0.45049
TRAPPC12	fold_change	-0.032333	0.02144	0.39877	0.031519	-0.013457	0.026808	0.44823
ELMO3	fold_change	0.10084	0.020209	0.91454	0.015771	0.04747	0.019493	0.44753
ZNF611	fold_change	0.054491	0.015524	0.010031	0.033601	0.020716	0.037364	0.44656
PTH1R	fold_change	0.070458	0.017864	1.3419	0.008207	0.010653	0.023249	0.44455
PRAMEF10	fold_change	0.063909	0.026592	-0.29479	0.018036	0.0026978	0.020117	0.4444
PRKY	fold_change	0.28095	0.1191	0.18641	0.070575	-0.01824	0.085234	0.4428
MCC	fold_change	0.17005	0.024272	-0.39662	0.021352	-0.0026521	0.025834	0.44133
TFF1	fold_change	0.12957	0.021901	-0.36834	0.037211	-0.00076655	0.018904	0.44102
CD300C	fold_change	-0.033774	0.044483	0.13434	0.017356	0.00060058	0.013583	0.43896
MUM1	fold_change	0.1773	0.03752	0.32627	0.0012449	0.020295	0.022939	0.43751
VPS13B	fold_change	0.044751	0.038883	0.36859	0.013936	-0.0040721	0.0086404	0.4374
R3HDM1	fold_change	0.1417	0.012524	0.11068	0.007071	0.01667	0.037276	0.43246
PLXNB2	fold_change	0.17958	0.032308	1.0102	0.0034836	0.016852	0.015614	0.42906
CXCR7	fold_change	1.7423	0.018497	0.50709	0.015186	0.11714	0.03031	0.42896
ENG	fold_change	0.46946	0.047119	0.17193	0.0022718	0.0048531	0.0046052	0.42839
BRD8	fold_change	0.23507	0.013151	0.252	0.023608	0.085639	0.0040612	0.42749
PRDX3	fold_change	0.042573	0.023496	-0.56754	0.036136	0.056611	0.01215	0.42615
LEPRE1	fold_change	0.17176	0.02306	-0.076896	0.010107	0.041956	0.014756	0.4251
ZNF236	fold_change	0.081901	0.026609	-0.6471	0.0079913	0.016338	0.01419	0.42499
FAM86A	fold_change	-0.08362	0.022491	0.48533	0.026156	0.0071361	0.035351	0.42417
MAP1LC3B	fold_change	0.18216	0.026737	0.33368	0.019154	0.046118	0.0025768	0.42408
OS9	fold_change	0.053433	0.036367	0.016329	0.013721	-0.006095	0.0092741	0.42344
MB	fold_change	0.1519	0.024672	-0.46726	0.005206	0.029992	0.015182	0.42324
IKBKE	fold_change	0.041005	0.013431	0.55015	0.0036181	0.026991	0.018992	0.42291
VTN	fold_change	-0.06689	0.015611	0.2974	0.014533	0.045407	0.016685	0.42152
MBL2	fold_change	0.046757	0.02155	-0.77296	0.016503	-0.0038434	0.030176	0.42131
TGIF1	fold_change	0.22849	0.031652	-0.52444	0.010351	0.054277	0.019508	0.42024
RGNEF	fold_change	0.55389	0.021854	0.39969	0.0074321	-0.0057217	0.0085669	0.42012
CSNK1E	fold_change	0.11676	0.021475	0.40979	0.0039636	0.021442	0.013868	0.41791
POU5F1P4	fold_change	0.0070304	0.040323	0.43687	0.0087406	0.0065602	0.019698	0.41715
LOC100462953	fold_change	0.19133	0.053583	0.015766	0.047873	-0.007988	0.016908	0.41598
PPIEL	fold_change	0.018944	0.028431	0.88806	0.0076342	0.0077195	0.016605	0.41574
MEX3D	fold_change	0.29729	0.021455	0.28976	0.010479	-0.012899	0.013287	0.41485
IL9R	fold_change	0.10317	0.024449	0.55163	0.0024188	0.025491	0.0055878	0.41484
ALDH3B2	fold_change	-0.04404	0.010055	1.2878	0.021153	0.013702	0.021482	0.41429
BCMO1	fold_change	0.0048326	0.017108	0.87179	0.025785	-0.017776	0.021428	0.41282
ZNF266	fold_change	0.097382	0.016578	0.78079	0.027839	0.045359	0.043165	0.41265
GCDH	fold_change	0.086964	0.011967	0.59927	0.019381	-0.012415	0.025992	0.4099
ZNF767	fold_change	-0.007087	0.016773	1.2532	0.0076363	0.065592	0.025964	0.40853
PRKRIP1	fold_change	0.098334	0.009825	0.095104	0.011943	0.0082338	0.015548	0.40776
ADARB2	fold_change	-0.044645	0.038893	0.58681	0.012451	0.03768	0.012036	0.40541
CBY1	fold_change	0.2097	0.012413	-0.36928	0.0099996	0.022068	0.013384	0.40489
DDX3Y	fold_change	1.2242	0.088264	0.57274	0.15876	0.12097	0.1238	0.40453
TBX21	fold_change	0.0074142	0.044939	0.43648	0.0085512	0.0085757	0.041434	0.40175
CNTNAP1	fold_change	-0.2799	0.029972	0.585	0.005448	0.022921	0.023916	0.39967
CEP85	fold_change	0.19227	0.016933	0.96674	0.0015564	0.0038229	0.010988	0.39798
INSIG2	fold_change	0.42278	0.043937	0.33346	0.10629	0.043524	0.036101	0.39785
GATM	fold_change	0.051273	0.021414	0.22323	0.0065295	0.076164	0.023777	0.39479
TPH1	fold_change	0.13649	0.015422	0.44509	0.012157	4.9059e-05	0.019111	0.3933
HPX	fold_change	0.10822	0.033514	-0.14542	0.0012408	0.0078591	0.0096033	0.39186
PLK3	fold_change	0.11346	0.022169	-0.08817	0.013721	0.010943	0.011575	0.39062
NIPAL2	fold_change	-0.0222	0.02479	2.0777	-0.00010886	0.025708	0.022098	0.38998
CCR7	fold_change	0.035561	0.01463	0.81721	0.046057	0.015108	0.10754	0.38931
CALB2	fold_change	-0.010902	0.02012	0.57933	0.025416	0.0038316	0.013431	0.38453
ACR	fold_change	0.026382	0.011368	0.76393	0.015372	-0.004386	0.022659	0.38122
ZBED2	fold_change	0.057853	0.023159	0.27164	-0.0034976	-0.0017976	0.027868	0.38029
FCN3	fold_change	0.012566	0.006907	0.60906	0.019102	0.03139	0.034761	0.37919
KCNMB4	fold_change	0.32368	0.022698	0.038339	0.0077571	0.031882	0.00082883	0.37885
B3GALT5	fold_change	-0.0023644	0.017159	0.30554	0.024496	-0.012061	0.030865	0.3781
RPS4Y1	fold_change	2.2344	0.09841	1.75	0.13751	0.1979	0.1325	0.37808
POU3F3	fold_change	-0.13478	0.026331	0.62848	0.024491	0.022747	0.019244	0.37474
MCCC1	fold_change	-0.017287	0.015291	1.04	0.008062	0.035233	0.022809	0.37461
DPYSL4	fold_change	0.26158	0.011572	0.90947	0.01455	0.018554	0.01189	0.37187
PTPRM	fold_change	0.094726	0.03624	-0.61429	0.023757	0.067077	0.0073393	0.37162
ATP10A	fold_change	-0.031191	0.017134	0.66824	-0.0024827	0.039615	0.012338	0.37149
JUP	fold_change	1.06	0.067727	-0.68165	0.014286	0.033054	0.031159	0.37139
NCAM2	fold_change	-0.058332	0.022336	-0.14044	0.00020234	0.01632	0.017259	0.37076
MEST	fold_change	1.11	0.05233	-0.63957	0.027233	0.039152	0.024483	0.37054
PRM1	fold_change	-0.054791	0.021118	-0.40163	0.0062706	0.021711	0.0133	0.3691
MTMR9	fold_change	0.058008	0.027687	0.46944	-0.0031214	0.0020122	0.015562	0.36572
LINC00339	fold_change	0.19348	0.03887	-0.43256	0.013537	0.037369	0.021015	0.36568
DIAPH3	fold_change	-0.02987	0.011683	0.28947	0.022399	-0.00072324	0.020468	0.36443
ZNF74	fold_change	0.060832	0.031267	0.38595	-0.00037062	-0.0034459	0.012114	0.36295
ARHGEF5	fold_change	0.017949	0.025925	0.87285	0.0086051	0.002826	0.0081179	0.35792
OCM2	fold_change	-0.017434	0.032569	0.66046	0.001322	-0.003537	0.031981	0.35755
ABHD8	fold_change	0.079411	0.019233	0.93845	0.0062797	-0.014346	0.021308	0.3546
FRMPD1	fold_change	0.13128	0.021703	-0.308	0.017659	0.011227	0.012685	0.35191
NOS3	fold_change	0.48629	0.016839	0.46662	0.024044	-0.0080109	0.017574	0.35004
ZP2	fold_change	-0.14019	-0.024385	0.27062	-0.010546	-0.0074603	-0.0029783	-0.35127
LCN2	fold_change	-0.042336	-0.028979	-0.033632	-0.069537	-0.23985	-0.084992	-0.3519
SEMA3C	fold_change	-0.27384	-0.034093	0.51005	-0.013283	-0.0096148	-0.056906	-0.3522
CA3	fold_change	-0.04379	-0.015406	-0.55582	-0.0087161	-0.021754	-0.029449	-0.35492
HMMR	fold_change	0.049542	-0.036383	-0.16094	-0.0067776	-0.053437	-0.013887	-0.35548
PARP11	fold_change	-0.12813	-0.042572	0.22753	-0.014925	0.0064001	-0.0073288	-0.36365
MLF1	fold_change	-0.011802	-0.0082267	-0.042395	-0.019219	-0.018935	-0.011257	-0.36713
NOVA2	fold_change	0.02266	-0.011377	-0.27084	-0.028214	-0.010048	-0.017103	-0.36825
RAB38	fold_change	-0.0032388	-0.037705	-0.80311	-0.010364	-0.038849	-0.0075396	-0.37043
LRRC8B	fold_change	0.1474	-0.067399	-0.85915	0.00031413	-0.053558	-0.008966	-0.37353
SPC25	fold_change	0.20595	-0.025626	-0.67018	-0.022711	-0.084087	-6.0573e-05	-0.37373
FUT9	fold_change	-0.041265	-0.010936	-0.042666	-0.0114	-0.014075	-0.009681	-0.37517
ZNF484	fold_change	-0.079684	-0.030794	-1.0843	0.0039946	-0.0050825	-0.012809	-0.37525
PIN1P1	fold_change	0.081651	-0.017891	-0.075467	-0.026437	-0.037916	-0.01009	-0.37544
LST1	fold_change	0.058707	-0.009075	-0.18622	-0.02169	-0.060146	-0.018334	-0.37822
SPTSSA	fold_change	0.025166	-0.037185	-1.2157	-0.0067609	-0.046535	-0.050884	-0.37951
DEFB1	fold_change	0.050776	-0.020407	-1.1179	-0.015069	-0.0060171	-0.017353	-0.38355
UBE2E3	fold_change	0.049516	-0.021045	-1.2302	-0.016927	0.0033457	-0.025221	-0.38444
HERC6	fold_change	-0.43894	-0.025648	-1.2198	-0.028179	0.0068872	-0.025961	-0.38569
C1orf116	fold_change	0.070719	-0.026422	0.3393	-0.022453	-0.036716	-0.025258	-0.38754
PMPCB	fold_change	-0.20619	-0.024019	0.10867	-0.0095965	-0.018193	-0.0010236	-0.38761
NGB	fold_change	-0.070074	-0.011925	0.38419	-0.031178	-0.022607	-0.023116	-0.38899
TRPC6	fold_change	0.029802	-0.012486	-0.35863	-0.020254	-0.03675	-0.01338	-0.38976
AQP4	fold_change	-0.048371	-0.015271	0.18373	-0.010854	-0.0070986	-0.002784	-0.39149
ROGDI	fold_change	0.0050712	-0.033252	-0.66536	-0.019483	-0.067692	-0.015952	-0.39589
PCSK1N	fold_change	-0.067891	-0.066041	-1.6398	-0.026174	-0.019153	-0.004438	-0.39599
GJA4	fold_change	0.39695	-0.018483	-1.2897	-0.012602	-0.022868	-0.0074504	-0.39692
GPR37	fold_change	-0.76781	-0.012116	-1.4397	-0.013874	-0.031788	-0.01173	-0.39885
PTS	fold_change	-0.5338	-0.043811	0.43051	-0.013613	-0.02814	-0.022451	-0.39902
CCDC28B	fold_change	-0.040842	-0.019032	-0.1756	-0.020805	-0.031459	-0.0040722	-0.39932
IL36G	fold_change	-0.10906	-0.014263	-0.16608	-0.03289	0.0049565	-0.018714	-0.39999
VPS4A	fold_change	-0.00051212	-0.015326	-0.48649	-0.019106	-0.10551	-0.0079939	-0.40473
EXD3	fold_change	-0.02426	-0.019383	0.56018	-0.014517	-0.073978	-0.011556	-0.40542
CCR10	fold_change	0.061077	-0.039949	-0.094336	-0.034864	-0.013304	-0.033876	-0.40595
L2HGDH	fold_change	-0.055265	-0.02366	-0.90432	-0.017426	-0.058854	-0.003508	-0.4066
PRR16	fold_change	-1.0186	-0.01749	-2.1144	-0.01642	0.013733	-0.012805	-0.40898
KRT6A	fold_change	0.081053	-0.020979	-0.85018	-0.030655	-0.040192	-0.011307	-0.41043
TK1	fold_change	0.057535	-0.035593	-0.51567	-0.026915	-0.070882	-0.0018677	-0.41145
AADAC	fold_change	0.089296	-0.01654	0.11639	-0.02909	-0.014174	-0.02911	-0.41168
ANGPTL3	fold_change	-0.0099015	-0.018231	0.41904	-0.023317	-0.017552	-0.016895	-0.41179
MARCO	fold_change	-0.0094172	-0.042213	0.33327	-0.013573	-0.044052	-0.039643	-0.41303
PPAP2B	fold_change	-0.40343	-0.010596	-0.20582	-0.022639	-0.037982	-0.02241	-0.4165
MYT1	fold_change	0.007709	-0.010776	-0.33592	-0.0246	0.006487	-0.016436	-0.41804
ZNF668	fold_change	-0.15825	-0.021427	0.054092	-0.022259	-0.086223	-0.014758	-0.41908
B3GALT1	fold_change	-0.066544	-0.026547	0.41984	-0.023979	-0.0022936	-0.018419	-0.42068
KANK2	fold_change	-0.1254	-0.048813	0.29545	-0.021853	0.008637	-0.040593	-0.42157
CLDN16	fold_change	0.057905	-0.027007	-0.11399	-0.01919	0.012691	-0.020847	-0.42285
MYL5	fold_change	-0.10415	-0.032973	-0.076563	-0.02158	-0.033649	-0.015047	-0.42399
SORBS2	fold_change	-0.9127	-0.019471	-0.54243	-0.010289	-0.058751	-0.002508	-0.42523
IL18RAP	fold_change	0.016476	-0.051712	0.65975	-0.018077	-0.046299	-0.076091	-0.42691
FN1	fold_change	-0.31109	-0.018484	0.048908	-0.008772	-0.19251	-0.014305	-0.42853
LY6G6D	fold_change	0.012086	-0.018043	-1.6182	-0.018765	-0.091979	-0.01255	-0.42872
INHBE	fold_change	-0.0023753	-0.010386	-0.96124	-0.026494	-0.040488	-0.029788	-0.43052
S100P	fold_change	-0.11984	-0.073614	0.16729	-0.064064	-0.20379	-0.092349	-0.43075
COLEC10	fold_change	0.080467	-0.031423	0.05599	-0.025394	0.0020782	-0.016033	-0.4308
TPBG	fold_change	-1.1694	-0.03105	-0.90249	-0.015834	-0.096895	-0.014417	-0.43218
LGALS2	fold_change	-0.1591	-0.075574	0.076091	-0.061679	-0.054155	-0.021264	-0.43461
PPIC	fold_change	-0.28424	-0.003884	-1.0269	-0.029549	-0.065448	-0.024603	-0.4382
ERMAP	fold_change	0.012435	-0.03403	-0.70905	-0.0093262	-0.045984	-0.056323	-0.43989
PSMC3IP	fold_change	-0.13794	-0.017461	-0.62788	-0.010502	-0.059198	-0.016378	-0.44013
PDGFA	fold_change	-0.12476	-0.01865	-1.3813	-0.035028	-0.08115	-0.039824	-0.44043
KCNK12	fold_change	-0.23084	-0.03319	0.66985	-0.02929	-0.00631	-0.024117	-0.44055
VENTXP1	fold_change	-0.06087	-0.015777	0.46734	-0.015454	-0.0020698	-0.025197	-0.44225
BAG1	fold_change	0.14079	-0.036207	-0.45985	-0.031561	-0.035165	-0.027843	-0.44445
SNX7	fold_change	-0.12534	-0.047351	-1.9269	-0.0079153	-0.0050674	-0.029992	-0.44789
CRYBA4	fold_change	-0.069506	-0.023017	0.38749	-0.027871	-0.010025	-0.020233	-0.44805
RAMP1	fold_change	-0.15368	-0.020204	-0.63372	-0.03298	0.0097296	-0.01661	-0.44829
SLC4A1	fold_change	0.038115	-0.051385	-1.1182	-0.043949	-0.032353	-0.070631	-0.4488
HRASLS	fold_change	0.15495	-0.036841	-1.6868	-0.067399	-0.092671	-0.020248	-0.44957
ADAP2	fold_change	0.076407	-0.033959	-1.0202	-0.017165	-0.057087	-0.0069684	-0.451
KRT15	fold_change	-0.01791	-0.020887	0.24081	-0.02911	-0.027133	-0.025781	-0.45341
TFRC	fold_change	-0.34267	-0.038307	-1.1188	-0.0011695	-0.05211	-0.040198	-0.45378
MTHFD2L	fold_change	-0.052052	-0.021789	-1.2972	-0.017984	-0.032245	-0.020206	-0.45444
KRT1	fold_change	0.048157	-0.12934	0.34082	-0.069702	-0.018358	-0.085054	-0.45646
SOX3	fold_change	-0.15553	-0.014348	-0.66253	-0.029394	-0.0029694	-0.010322	-0.45651
DENND1A	fold_change	-0.12825	-0.045273	1.2494	-0.0027126	-0.087128	-0.029442	-0.45705
CRISP3	fold_change	-0.056217	-0.10063	-0.72902	-0.041482	-0.052398	-0.22022	-0.45755
LRPAP1	fold_change	0.0028254	-0.020379	0.074036	0.00087669	-0.044058	-0.024719	-0.45798
IFIT1	fold_change	-0.71463	-0.14382	-0.51129	-0.094319	0.069238	-0.087891	-0.4589
C19orf40	fold_change	-0.17661	-0.023259	0.47712	-0.024838	-0.021332	-0.019171	-0.46102
MPP1	fold_change	-0.17257	-0.017078	-0.44059	-0.045158	0.0095789	-0.07783	-0.46104
CCL8	fold_change	-0.13006	-0.019543	0.23514	-0.029331	-0.021197	-0.026352	-0.46263
APOL6	fold_change	-0.26369	-0.037482	0.051991	-0.022011	-0.024014	-0.019801	-0.46278
RAG2	fold_change	-0.0069437	-0.023255	0.36881	-0.022728	-0.010041	-0.035278	-0.46379
LOC100287387	fold_change	-0.18486	-0.015272	-0.36649	-0.048708	0.0091154	-0.027403	-0.46655
SFT2D2	fold_change	-0.097707	-0.039478	-0.73469	0.001232	0.0030755	-0.019879	-0.46834
RYBP	fold_change	-0.2973	-0.020708	0.12325	-0.0049934	-0.058677	-0.015007	-0.47109
ANKRD55	fold_change	-0.071751	-0.038083	-0.21235	-0.027551	-0.03955	-0.04068	-0.47141
TMEM159	fold_change	-0.19711	-0.025744	0.28592	-0.022234	-0.025348	-0.029134	-0.47253
RAD23A	fold_change	-0.057123	-0.027461	-0.97825	-0.0431	-0.016994	-0.050689	-0.47414
EIF4E2	fold_change	-0.077678	-0.012479	0.40183	-0.024948	-0.0061402	-0.017038	-0.4742
TUBB2A	fold_change	-0.33682	-0.10839	-5.088	-0.072768	-0.26972	-0.14698	-0.47629
ZNF688	fold_change	0.047786	-0.025163	-0.45836	-0.020541	-0.01917	-0.0095307	-0.47756
DGCR6L	fold_change	-0.029542	-0.016257	-0.11638	-0.038809	0.0092948	-0.034538	-0.47905
TUBB6	fold_change	-0.34073	-0.036136	-2.7103	-0.043926	-0.032061	-0.026493	-0.47957
ETV1	fold_change	-0.19373	-0.0095151	-0.32816	-0.018397	0.0094411	-0.014448	-0.48014
TLE6	fold_change	-0.083538	-0.020785	0.75263	-0.030076	-0.062806	-0.022223	-0.48105
PCOLCE2	fold_change	-0.38569	-0.023772	0.37055	-0.041758	-0.034714	-0.099232	-0.48191
MIR22HG	fold_change	0.23385	-0.038395	-0.84983	-0.024556	-0.058345	-0.091059	-0.48229
GNGT1	fold_change	-0.20847	-0.010409	0.18833	-0.040285	-0.042305	-0.025215	-0.48448
NLGN4Y	fold_change	0.30507	-0.016137	-1.924	-0.032579	-0.01214	-0.037121	-0.48461
RNF2	fold_change	-0.13224	-0.062818	0.32762	-0.010852	-0.00021617	-0.043213	-0.48539
CTSL2	fold_change	-0.18593	-0.011133	-0.92618	-0.03245	-0.04097	-0.045689	-0.48652
CCDC68	fold_change	-0.1378	-0.018813	0.27619	-0.044149	-0.035538	-0.035657	-0.48684
PCDHB3	fold_change	-0.097263	-0.040249	0.66375	-0.010929	-0.046691	-0.01148	-0.49123
HAND2	fold_change	-0.052968	-0.029322	0.066618	-0.036142	-0.024165	-0.040248	-0.49482
PSMD4	fold_change	-0.10698	-0.02487	-0.86224	-0.0020191	-0.01323	-0.0095743	-0.4951
SLC3A1	fold_change	-0.13546	-0.014373	-0.36322	-0.020457	0.011194	-0.01283	-0.49703
IFI44L	fold_change	-1.107	-0.10105	0.70046	-0.19055	0.037505	-0.17258	-0.50068
HBEGF	fold_change	-0.013512	-0.020089	0.49778	-0.015839	-0.01269	-0.012981	-0.50126
TWF1	fold_change	-0.22317	-0.084632	-0.30319	0.005411	-0.022037	-0.030483	-0.50155
KL	fold_change	0.108	-0.032639	-0.58878	-0.015619	-0.01408	-0.08855	-0.50229
PCK2	fold_change	-0.12466	-0.029633	-1.3837	-0.015935	-0.051066	-0.010011	-0.50425
RANBP17	fold_change	0.091049	-0.021913	0.11117	-0.027523	-0.026514	-0.017642	-0.50523
RS1	fold_change	-0.15071	-0.014953	0.31689	-0.02271	-0.015206	-0.022057	-0.50554
WNK1	fold_change	-0.011481	-0.042135	-0.50233	-0.0085013	-0.021801	-0.027448	-0.50589
LOC100129973	fold_change	0.018019	-0.044929	0.069939	-0.022675	-0.033558	-0.011986	-0.50631
CDR2L	fold_change	-0.22162	-0.035673	-0.26269	-0.0084837	-0.034777	-0.011562	-0.50689
DNM3	fold_change	0.19788	-0.089228	-1.1741	-0.026978	-0.16647	-0.033931	-0.51255
GMNN	fold_change	-0.14397	-0.11519	-0.27025	-0.019829	-0.035738	-0.026222	-0.51434
FLRT3	fold_change	0.086398	-0.02057	-0.29607	-0.019628	-0.036806	-0.022317	-0.51697
CHMP6	fold_change	0.067419	-0.016502	-1.0042	-0.032808	-0.070145	-0.02218	-0.52037
FLVCR2	fold_change	-0.060332	-0.026728	-0.50795	-0.016564	-0.026841	-0.03924	-0.52039
SEMA5A	fold_change	-0.19558	-0.024724	0.75036	-0.03011	-0.020782	-0.019836	-0.52209
CHPT1	fold_change	-0.32159	-0.064946	0.26024	0.0036344	-0.04236	-0.064245	-0.5261
TMEM100	fold_change	-0.95825	-0.0066514	-1.2196	-0.0387	-0.010864	-0.025555	-0.52703
SLC22A6	fold_change	-0.087213	-0.011831	0.25584	-0.031736	-0.039305	-0.026997	-0.52776
BBOX1	fold_change	-0.11172	-0.014586	0.22814	-0.037167	-0.045256	-0.043935	-0.52845
PDZK1IP1	fold_change	0.057123	-0.059639	-1.1277	-0.07235	-0.18211	-0.077641	-0.52912
C20orf24	fold_change	-0.21391	-0.020896	-1.2835	-0.0068689	0.00075456	-0.011588	-0.53028
FAM13C	fold_change	-0.012332	-0.035744	-0.78674	-0.010404	-0.017292	-0.016451	-0.53104
GPX4	fold_change	0.36057	-0.024774	-0.69318	-0.034439	-0.066368	-0.0253	-0.53346
TPM1	fold_change	0.06225	-0.04075	-0.030589	-0.023052	-0.11316	-0.050962	-0.53525
PRSS50	fold_change	0.065065	-0.030608	-0.26482	-0.057558	-0.0055945	-0.040459	-0.53955
PLA1A	fold_change	-0.36361	-0.010699	-0.34884	-0.065793	-0.030761	-0.041139	-0.54052
OBFC2B	fold_change	-0.38817	-0.021925	-0.16318	-0.051655	-0.027835	-0.022833	-0.5418
JAG1	fold_change	-1.4471	-0.014731	-0.34582	-0.014961	-0.041317	-0.052173	-0.54224
STARD13	fold_change	-0.047385	-0.020562	-0.28262	-0.0206	-0.0024731	-0.038966	-0.54502
LRP12	fold_change	-0.54725	-0.013096	-1.1492	-0.024005	-0.048688	-0.025158	-0.54785
MXRA7	fold_change	-0.21478	-0.08611	-1.4834	-0.026958	-0.0073673	-0.027285	-0.548
TNFSF14	fold_change	-0.030447	-0.026301	-0.081303	-0.033417	-0.024126	-0.063028	-0.54847
KIF14	fold_change	-0.026463	-0.03907	-0.25779	-0.028403	-0.060284	-0.025072	-0.55336
MLF1IP	fold_change	0.55449	-0.089461	-0.92686	-0.025827	-0.072867	-0.015863	-0.554
ZNF222	fold_change	-0.19088	-0.066625	-0.28372	-0.015315	0.02304	-0.052034	-0.55427
FAH	fold_change	-0.64133	-0.026166	-1.4359	-0.031459	-0.055856	-0.022653	-0.55485
CYB5R1	fold_change	-0.14174	-0.0074002	-0.68771	-0.023981	-0.071489	-0.028082	-0.5574
ZFP37	fold_change	0.022895	-0.027339	-0.67408	-0.035905	0.0026771	-0.036354	-0.55862
CFH	fold_change	0.055608	-0.068118	-1.3196	-0.028279	-0.010328	-0.070121	-0.55896
SLC17A5	fold_change	-0.38662	-0.01877	-0.79332	-0.020071	-0.01342	-0.026854	-0.55943
TTK	fold_change	0.35998	-0.046222	0.52178	-0.054339	-0.11341	-0.05165	-0.56039
PEX19	fold_change	-0.059904	-0.02354	-1.2256	-0.019596	0.0017198	-0.013165	-0.5608
SORBS1	fold_change	0.013001	-0.026594	0.51628	-0.021869	-0.026144	-0.017107	-0.56434
TBC1D8B	fold_change	-0.032319	-0.062559	-0.40666	-0.010462	0.00066208	-0.014378	-0.566
NUSAP1	fold_change	0.31055	-0.044171	-0.19137	-0.036699	-0.06329	-0.039558	-0.56753
HSD3B1	fold_change	-0.029429	-0.015132	0.32686	-0.04472	-0.013842	-0.045854	-0.56951
POLD4	fold_change	0.1215	-0.045136	-0.50037	-0.039969	0.016152	-0.023527	-0.57146
RSAD2	fold_change	-0.83743	-0.11406	-0.94532	-0.14637	0.051403	-0.12838	-0.57157
RAPGEF4	fold_change	-0.091887	-0.020248	-1.3157	-0.029488	-0.0082384	-0.054433	-0.57173
SCNM1	fold_change	0.13887	-0.026947	-1.144	-0.029552	-0.021842	-0.014232	-0.57182
OR7E87P	fold_change	-0.069358	-0.034573	0.0048257	-0.032186	-0.020785	-0.022378	-0.57201
CMA1	fold_change	0.042737	-0.030626	-0.88138	-0.033979	-0.015667	-0.03087	-0.5724
CST7	fold_change	0.022527	-0.026088	-1.7437	-0.035879	-0.026146	-0.1069	-0.57335
C20orf43	fold_change	-0.034839	-0.0094367	-1.2313	-0.015187	-0.014037	-0.027266	-0.57393
SLC22A7	fold_change	-0.071585	-0.0039766	-0.55749	-0.024556	-0.041648	-0.01993	-0.5744
WWC2	fold_change	0.13754	-0.06028	-0.22462	-0.018505	-0.0012152	-0.026056	-0.57603
CDC27	fold_change	0.15699	-0.052857	-0.56235	-0.015073	-0.03877	-0.0273	-0.57847
HTRA1	fold_change	-0.232	-0.022301	-0.35158	-0.042257	-0.048322	-0.04043	-0.57952
DVL1	fold_change	-0.18367	-0.03251	-0.36326	-0.021714	-0.045329	-0.0093183	-0.57972
PSME2	fold_change	-0.45384	-0.042542	0.82357	-0.03701	-0.037776	-0.022456	-0.58111
RGS16	fold_change	0.049789	-0.017499	-0.73549	-0.023537	-0.089716	-0.023024	-0.58304
TCEAL2	fold_change	-0.033646	-0.050534	-0.15185	-0.026692	-0.0063471	-0.016882	-0.58563
DEPDC1	fold_change	-0.49797	-0.016727	0.21395	-0.027443	-0.093408	-0.042388	-0.58631
HOMER1	fold_change	-0.78763	-0.055467	-0.46481	-0.027913	-0.040363	-0.020626	-0.5899
GSPT1	fold_change	-0.38928	-0.052279	-0.75093	-0.02358	-0.062801	-0.021631	-0.59034
DCTPP1	fold_change	0.085045	-0.029422	0.042369	-0.044432	-0.032509	-0.014194	-0.59087
TBC1D22B	fold_change	0.031084	-0.077332	0.14929	-0.035437	-0.016021	-0.030947	-0.59195
SAP30L	fold_change	0.020761	-0.037396	-0.11317	-0.008886	-0.043299	-0.034719	-0.59573
BAK1	fold_change	-0.0094611	-0.013472	-0.44551	-0.034508	-0.06874	-0.021526	-0.59681
CARHSP1	fold_change	-0.10117	-0.056376	0.87632	-0.032732	-0.0088843	-0.029897	-0.60086
2004-09-01	fold_change	-0.20228	-0.01953	-0.68641	-0.013609	-0.016243	-0.030535	-0.603
PCDHB11	fold_change	-0.20864	-0.019911	0.092815	-0.057674	-0.034965	-0.05133	-0.60317
GATA4	fold_change	-0.15503	-0.022978	0.42688	-0.020723	-0.021158	-0.017271	-0.60356
TFPT	fold_change	-0.34487	-0.039221	0.21235	-0.022088	-0.022102	-0.012456	-0.60379
TNS1	fold_change	-0.16748	-0.068318	-0.26233	-0.0716	-0.065138	-0.099603	-0.60494
POLR2L	fold_change	0.091545	-0.021325	-1.4186	-0.027528	-0.056875	-0.0081638	-0.60517
TPGS2	fold_change	0.030149	-0.061169	-1.6843	-0.037148	-0.0074619	-0.026529	-0.60524
ADAMTS5	fold_change	0.2522	-0.14807	-0.0012705	-0.019606	-0.053039	-0.042292	-0.60552
IFNAR2	fold_change	0.097349	-0.034342	-0.2421	-0.013095	-0.026189	-0.025396	-0.61026
SHOX2	fold_change	-0.050561	-0.013915	0.22325	-0.026411	-0.024777	-0.04472	-0.6103
SUPT4H1	fold_change	-0.048936	-0.046578	0.61932	-0.018843	-0.019052	-0.028314	-0.61282
RAP1GAP	fold_change	-0.027008	-0.084771	-0.46067	-0.043582	-0.020379	-0.10121	-0.62195
SSX2IP	fold_change	0.15334	-0.065057	-1.0202	-0.016111	-0.067933	-0.02051	-0.62485
DTYMK	fold_change	0.075233	-0.03012	-0.66321	-0.030236	-0.066211	-0.010064	-0.62491
C1orf129	fold_change	0.04663	-0.03268	-1.3145	-0.053698	-0.023425	-0.033974	-0.62835
RBM38	fold_change	-0.11227	-0.036763	0.18612	-0.090129	-0.1097	-0.10068	-0.62872
BCL2L13	fold_change	-0.55831	-0.036945	-1.3699	-0.021941	0.016018	-0.023037	-0.62888
ZSCAN2	fold_change	-0.27951	-0.02435	0.052195	-0.020472	0.0018755	-0.017649	-0.63015
AURKAIP1	fold_change	0.16151	-0.013314	-0.72525	-0.020797	-0.057011	-0.01686	-0.63246
PAPSS2	fold_change	0.33915	-0.044131	-0.37424	-0.032054	-0.042247	-0.044412	-0.63349
TIMM10	fold_change	-0.38002	-0.058916	-0.61551	-0.04092	-0.0065572	-0.008363	-0.63461
HIST1H2BB	fold_change	-0.071073	-0.045189	-0.7125	-0.033742	0.030918	-0.029387	-0.63925
POLR2J	fold_change	-0.088684	-0.027962	-2.2378	-0.025174	-0.047999	-0.0046968	-0.64111
HIST1H2BJ	fold_change	-0.3101	-0.021931	-0.87184	-0.047122	-0.012775	-0.055387	-0.64143
GNA12	fold_change	-0.027564	-0.03564	-0.63518	-0.032676	-0.056134	-0.029317	-0.64151
SLC7A11	fold_change	-0.43531	-0.017284	-0.39219	-0.036257	-0.076545	-0.049215	-0.64265
CHI3L2	fold_change	-0.16471	-0.051252	0.54999	-0.070853	-0.036137	-0.045138	-0.64419
PSMF1	fold_change	-0.067993	-0.03448	-1.2209	-0.062518	-0.0098128	-0.077717	-0.6445
MOCOS	fold_change	-0.064748	-0.035015	0.47234	-0.039249	-0.10721	-0.033181	-0.64614
AKIRIN2-AS1	fold_change	0.018494	-0.012424	-1.6998	-0.040562	-0.071467	-0.035549	-0.65093
LHFPL2	fold_change	0.041244	-0.037611	-0.80933	-0.056042	-0.00056118	-0.064958	-0.65111
TTC39A	fold_change	0.00082014	-0.02651	0.68129	-0.035751	-0.020304	-0.046024	-0.65122
PRUNE2	fold_change	-0.49044	-0.039168	-1.3257	-0.048732	-0.083285	-0.049407	-0.65223
CXCL10	fold_change	-0.28408	-0.06574	-0.029316	-0.054759	-0.018636	-0.16048	-0.65733
FAM46C	fold_change	0.029771	-0.09603	-0.8025	-0.090441	-0.00042903	-0.11183	-0.65968
HDGF	fold_change	0.10853	-0.043595	-0.67636	-0.044173	-0.052017	-0.044366	-0.66223
F2R	fold_change	-0.30726	-0.07833	-1.8527	-0.049175	0.0068172	-0.024419	-0.66526
ISG15	fold_change	-0.14355	-0.068416	-0.23997	-0.15876	-0.11478	-0.1203	-0.66529
ICAM4	fold_change	-0.10492	-0.072817	-1.8361	-0.064243	-0.035411	-0.059661	-0.66573
CETP	fold_change	-0.10687	-0.026121	-2.7344	-0.063093	-0.06693	-0.042628	-0.66622
MSRB2	fold_change	-0.50001	-0.034606	-2.0278	-0.028596	0.010774	-0.047755	-0.66722
SLC6A5	fold_change	-0.019836	-0.023978	-0.81215	-0.042464	0.0045708	-0.048642	-0.66907
C5orf30	fold_change	0.11291	-0.038696	-0.60675	-0.057341	-0.013125	-0.10256	-0.66926
GATA1	fold_change	-0.025348	-0.067651	-1.0969	-0.058103	-0.077629	-0.045794	-0.67034
REG1B	fold_change	-0.030679	-0.01301	-1.1113	-0.058152	-0.015197	-0.063976	-0.67114
DNAJC6	fold_change	-0.26413	-0.069132	-0.80419	-0.021489	-0.032123	-0.10448	-0.67118
SLITRK5	fold_change	-0.193	-0.028321	-0.086079	-0.055582	-0.10361	-0.038026	-0.67302
RAP2A	fold_change	-0.02479	-0.067199	-0.546	-0.018241	-0.012818	-0.04175	-0.67327
NDUFB4	fold_change	0.069	-0.02653	-0.027635	-0.048004	-0.0072398	-0.028768	-0.67508
PTK6	fold_change	-0.18421	-0.021417	-0.19681	-0.029879	-0.046783	-0.025884	-0.67547
PLA2G15	fold_change	-0.60085	-0.029501	-1.1572	-0.043952	-0.012124	-0.044368	-0.67806
STOML1	fold_change	-0.128	-0.030687	0.2003	-0.030973	-0.019387	-0.021972	-0.67891
DYNLT1	fold_change	-0.2948	-0.055665	-0.72286	-0.027386	0.030868	-0.033437	-0.68002
CLIC2	fold_change	-0.56236	-0.21279	-0.25827	-0.022729	0.0059122	-0.18762	-0.68528
CTSB	fold_change	-0.54246	-0.016409	-1.4027	-0.039457	-0.10854	-0.039531	-0.68581
ROM1	fold_change	0.025381	-0.014231	-0.84466	-0.055027	-0.039745	-0.059685	-0.69037
PDGFRA	fold_change	-0.32055	-0.0039152	-1.2206	-0.028312	-0.016539	-0.025579	-0.69512
TMCC2	fold_change	0.056945	-0.083015	-0.10894	-0.08016	-0.030399	-0.095779	-0.69538
PIP4K2A	fold_change	-0.40441	-0.041959	-0.51244	-0.039148	0.011882	-0.070936	-0.69744
CHRD	fold_change	-0.087922	-0.0087776	-0.99744	-0.056302	-0.0084955	-0.03659	-0.69884
CDC34	fold_change	0.025855	-0.038744	-2.065	-0.061592	-0.02966	-0.07097	-0.69952
CHCHD8	fold_change	-0.24062	-0.040353	0.25872	-0.033806	-0.02978	-0.013628	-0.69972
KCMF1	fold_change	-0.073229	-0.01459	-1.2419	-0.0081817	-0.093263	-0.027426	-0.70021
MAOA	fold_change	-0.2497	-0.05485	0.68846	-0.083999	-0.037706	-0.096761	-0.70146
PSMB5	fold_change	-0.13387	-0.035042	-0.24868	-0.024713	-0.0070919	-0.0092029	-0.70152
CENPN	fold_change	-0.10423	-0.02542	-1.1903	-0.031796	-0.021861	-0.025194	-0.70196
NECAB3	fold_change	0.0042592	-0.012898	-1.6871	-0.039944	-0.088476	-0.03049	-0.70209
CENPM	fold_change	0.072062	-0.044052	-0.72517	-0.032723	-0.13353	-0.026769	-0.70297
RHD	fold_change	0.071031	-0.077062	-2.0533	-0.046149	-0.095864	-0.073407	-0.7035
GGH	fold_change	-0.36754	-0.085942	-0.066719	-0.022705	-0.072481	-0.064781	-0.70393
ABCC4	fold_change	0.17604	-0.062253	-2.8062	-0.025692	-0.12429	-0.05988	-0.70419
ACTL7B	fold_change	-0.10113	-0.034558	-0.8661	-0.040627	-0.012132	-0.031007	-0.70537
RNF187	fold_change	0.10693	-0.02825	-1.355	-0.032793	-0.07863	-0.038293	-0.70681
SRRD	fold_change	-0.092259	-0.097058	0.18274	-0.088597	0.0040599	-0.10596	-0.70691
HTR7	fold_change	-0.17948	-0.024623	0.99343	-0.025589	-0.011221	-0.025166	-0.70703
ME1	fold_change	-0.6067	-0.022995	-1.9995	-0.028364	-0.070126	-0.043261	-0.70854
GBP1	fold_change	-0.11305	-0.068302	-0.1687	-0.069959	-0.03627	-0.090465	-0.70889
TMEM45A	fold_change	-0.72208	-0.030565	0.32623	-0.081419	-0.2403	-0.090085	-0.70921
PGBD5	fold_change	-0.30166	-0.021715	-0.27371	-0.039476	-0.024971	-0.039165	-0.70969
LINC00472	fold_change	0.012888	-0.035928	0.27463	-0.053021	-0.036951	-0.058419	-0.71052
ZNF323	fold_change	0.27687	-0.034633	-0.95654	-0.030177	-0.024194	-0.039165	-0.711
RNF11	fold_change	0.021535	-0.13799	0.07947	-0.087243	-0.0412	-0.1462	-0.71175
SF3B5	fold_change	-0.061928	-0.04917	-0.94	-0.038323	-0.016711	-0.01049	-0.71341
SLC50A1	fold_change	-0.23841	-0.018531	-1.5969	-0.036777	-0.049873	-0.027627	-0.71347
VTI1B	fold_change	0.097756	-0.071291	-1.5658	-0.020565	-0.058099	-0.051275	-0.71511
METRN	fold_change	-0.68034	-0.027064	-0.19944	-0.03689	-0.04063	-0.024168	-0.71526
NUDT1	fold_change	-0.43525	-0.068119	0.54388	-0.03467	-0.096101	-0.020767	-0.71563
SAP30	fold_change	-0.25775	-0.042894	0.10389	-0.037521	0.012739	-0.047568	-0.71571
SCO2	fold_change	-0.21659	-0.041253	0.74067	-0.050985	-0.1805	-0.066974	-0.71619
SIAH2	fold_change	-0.08264	-0.080055	-0.45973	-0.074778	-0.0002857	-0.11669	-0.71806
HP	fold_change	0.0040577	-0.1017	0.4825	-0.090911	-0.043792	-0.21962	-0.72618
TMOD1	fold_change	-0.18755	-0.093712	-1.5994	-0.074125	-0.00072804	-0.13534	-0.72657
FRMD4A	fold_change	-0.069595	-0.033289	0.13643	-0.025874	-0.034507	-0.040792	-0.72683
MTHFD2	fold_change	-0.25127	-0.16456	-3.0456	0.01046	-0.10489	-0.068079	-0.73191
SMARCD3	fold_change	-0.13247	-0.07046	0.58085	-0.032135	-0.027883	-0.064031	-0.73325
RAB13	fold_change	-0.10324	-0.04946	-1.2186	-0.061271	0.020532	-0.097203	-0.73338
UQCR10	fold_change	-0.12809	-0.044896	0.77097	-0.051881	-0.014206	-0.039683	-0.73572
ELL2	fold_change	-0.59135	-0.062722	-0.40881	-0.022097	0.0013982	-0.076494	-0.73769
TUBAL3	fold_change	-0.10209	-0.0086998	-0.79511	-0.071602	-0.044187	-0.070498	-0.73865
NME4	fold_change	0.16133	-0.043647	-0.89328	-0.12068	-0.078598	-0.077029	-0.73877
ALAS2	fold_change	-0.026313	-0.049331	0.80533	-0.11651	-0.14318	-0.15344	-0.73993
FADD	fold_change	-0.12055	-0.018895	-0.33781	-0.030403	-0.058096	-0.050665	-0.74158
TRIM58	fold_change	-0.20835	-0.10038	-1.2961	-0.091716	-0.050083	-0.12536	-0.74211
FECH	fold_change	0.04499	-0.15751	-1.1272	-0.080235	-0.014365	-0.11961	-0.74464
TNFAIP6	fold_change	-0.24981	-0.1902	0.62997	-0.087873	-0.034787	-0.12609	-0.74922
DEF8	fold_change	-0.032813	-0.05689	-0.99727	-0.016357	-0.046154	-0.018616	-0.75032
CDKL1	fold_change	-0.06489	-0.10894	-2.9114	-0.013716	-0.030095	-0.053142	-0.75079
TRAF3IP1	fold_change	-0.32625	-0.011434	0.24975	-0.023112	-0.047973	-0.027594	-0.75143
SURF1	fold_change	0.16742	-0.044035	-1.3932	-0.046344	-0.0048969	-0.024081	-0.75188
TXNL4B	fold_change	0.13383	-0.025118	-1.146	-0.033447	-0.046406	-0.040664	-0.7531
FTH1	fold_change	-0.57531	-0.010808	0.31522	-0.030921	-0.054266	-0.047243	-0.7544
GGCX	fold_change	-0.28656	-0.077439	-0.25136	-0.012372	-0.0046904	-0.017765	-0.75531
AK1	fold_change	0.18778	-0.049033	-1.0786	-0.060884	-0.079069	-0.050401	-0.75604
USP12	fold_change	-0.39092	-0.10259	-1.1668	-0.0046399	-0.027486	-0.042378	-0.75869
AK4	fold_change	-0.40641	-0.042474	0.4501	-0.031413	-0.020451	-0.034807	-0.76049
HPS1	fold_change	0.07207	-0.056184	-0.87461	-0.078175	-0.02065	-0.067668	-0.76144
TRAPPC3	fold_change	-0.026735	-0.02672	-0.59338	-0.010033	-0.038046	-0.013597	-0.76159
RPIA	fold_change	-0.23621	-0.049652	-2.1325	-0.078033	-0.015728	-0.08516	-0.76345
ATP6V1F	fold_change	-0.095924	-0.028564	0.44572	-0.066657	-0.032794	-0.036051	-0.76665
EXT1	fold_change	-0.19097	-0.050483	0.081587	-0.038117	-0.024586	-0.066457	-0.7698
HIST1H1T	fold_change	-0.042529	-0.10158	0.18724	-0.041069	0.010698	-0.041829	-0.77241
WDR45	fold_change	-0.0046817	-0.059386	-0.33134	-0.060225	-0.022824	-0.057758	-0.77289
RND3	fold_change	0.046247	-0.028694	0.071744	-0.071646	-0.086935	-0.060085	-0.77632
NDUFAF3	fold_change	-0.14684	-0.019454	-0.67703	-0.070911	-0.041857	-0.047619	-0.7772
MITF	fold_change	-0.21021	-0.028138	0.20754	-0.047806	-0.11844	-0.047654	-0.77815
C1orf135	fold_change	0.02393	-0.036695	-0.016586	-0.039568	-0.091	-0.026363	-0.7783
CYP2W1	fold_change	-0.28046	-0.033886	-1.0272	-0.040717	-0.039424	-0.043108	-0.77962
CDK1	fold_change	0.25012	-0.033656	-1.4596	-0.040881	-0.059483	-0.034847	-0.78027
PTPLA	fold_change	-0.68064	-0.070156	0.33843	-0.053803	0.03274	-0.063003	-0.7805
ANK1	fold_change	-0.10485	-0.041934	-1.8985	-0.047101	-0.097418	-0.080262	-0.78175
PLA2G12A	fold_change	-0.042404	-0.095034	-1.5428	-0.034839	-0.10583	-0.022982	-0.78281
CRISP2	fold_change	-0.2075	-0.042792	0.044076	-0.079851	-0.030745	-0.10478	-0.78347
RIOK3	fold_change	-0.25555	-0.050633	-2.265	-0.038692	-0.0065741	-0.067548	-0.78456
DSPP	fold_change	-0.30114	-0.060125	0.4721	-0.050336	-0.047935	-0.052565	-0.78928
C17orf39	fold_change	-0.23944	-0.080952	0.90734	-0.036082	-0.010269	-0.042759	-0.79096
CSF2	fold_change	-0.31835	-0.014244	0.27761	-0.045067	-0.013409	-0.030513	-0.79285
GMPR	fold_change	0.21756	-0.066597	-1.182	-0.13579	-0.05064	-0.15287	-0.79528
PPP1R3C	fold_change	-0.3672	-0.039121	-0.88349	-0.03106	-0.058225	-0.023072	-0.7956
DNAJB2	fold_change	-0.014926	-0.053912	-1.2843	-0.062023	-0.099928	-0.06477	-0.79571
MCTS1	fold_change	-0.27269	-0.15675	-1.4275	-0.025468	0.053177	-0.028752	-0.79695
DNASE1L1	fold_change	0.31948	-0.03612	-1.1403	-0.034026	0.0060591	-0.049604	-0.79824
CMC2	fold_change	-0.15746	-0.10002	-0.1454	-0.038022	-0.045583	-0.037449	-0.79964
TESC	fold_change	-0.11439	-0.047853	-0.46873	-0.091026	-0.030101	-0.076378	-0.80272
NGFRAP1	fold_change	-0.22761	-0.03179	0.14758	-0.097539	-0.017019	-0.087171	-0.80403
OLAH	fold_change	-0.32812	-0.026111	-0.44814	-0.052729	-0.027194	-0.09472	-0.80704
PF4V1	fold_change	0.0011363	-0.12791	0.31613	-0.34127	-0.40595	-0.42869	-0.80822
LEPREL4	fold_change	0.12624	-0.031856	-1.1044	-0.069617	-0.017754	-0.062367	-0.80938
ISCU	fold_change	-0.15801	-0.015129	-1.1312	-0.040044	0.0077243	-0.034109	-0.80965
CSTB	fold_change	-0.42801	-0.014321	-1.0827	-0.046506	0.0046256	-0.0347	-0.8098
ELOVL6	fold_change	-0.83275	-0.087603	-1.6389	-0.034741	-0.082464	-0.056006	-0.81264
PRRG4	fold_change	0.046172	-0.05084	-0.40705	-0.11263	-0.03917	-0.11036	-0.81313
OSBP2	fold_change	-0.0083053	-0.043237	-2.749	-0.07861	-0.033927	-0.086583	-0.81501
APOBEC3F	fold_change	-0.31003	-0.059211	-0.56287	-0.015795	-0.050019	-0.017962	-0.81516
RAB33A	fold_change	-0.25618	-0.087406	-0.78209	-0.040816	-0.059151	-0.0104	-0.81665
APOBEC3A	fold_change	0.021328	-0.035847	-0.45764	-0.065783	-0.27811	-0.072758	-0.81775
BRP44	fold_change	-0.32815	-0.1028	-1.3775	-0.0093568	0.0095636	-0.071065	-0.82353
TRAPPC2L	fold_change	0.020437	-0.06076	0.61115	-0.058624	-0.030272	-0.032971	-0.82357
AEN	fold_change	-0.053547	-0.029963	-0.15362	-0.060637	-0.080695	-0.043984	-0.82788
CA1	fold_change	-0.026811	-0.14379	0.65652	-0.17483	-0.065566	-0.205	-0.83393
MAD2L1BP	fold_change	-0.31442	-0.064103	0.36355	-0.036052	-0.026896	-0.024354	-0.83455
CKLF	fold_change	-0.28011	-0.12252	-0.61369	-0.026007	-0.0041693	-0.0515	-0.8366
ZNF35	fold_change	-0.14231	-0.026793	-0.29055	-0.046663	-0.033465	-0.04322	-0.83702
BUD31	fold_change	-0.04665	-0.055131	-0.64412	-0.021552	-0.065335	-0.024531	-0.8376
BAMBI	fold_change	-0.19712	-0.054391	-0.98987	-0.1134	0.046065	-0.12256	-0.83926
EXOSC4	fold_change	-0.43229	-0.0073917	0.027401	-0.035558	-0.055042	-0.04231	-0.83928
LSM1	fold_change	-0.013778	-0.11587	0.74007	-0.051187	-0.11836	-0.07101	-0.84123
EIF2AK1	fold_change	0.063908	-0.045127	-0.53826	-0.087022	-0.067672	-0.10468	-0.84701
MRC1	fold_change	-2.0201	-0.058338	-1.0525	-0.040155	-0.14204	-0.10529	-0.84733
TXNL4A	fold_change	0.23897	-0.03806	-0.30562	-0.047598	-0.044859	-0.037259	-0.84985
GPX1	fold_change	-0.12777	-0.028849	-0.65444	-0.067674	-0.056159	-0.046386	-0.85008
ARHGEF12	fold_change	0.1323	-0.06463	-1.915	-0.038059	-0.042631	-0.043062	-0.85948
ACN9	fold_change	-0.30018	-0.12037	-1.0929	-0.061019	-0.016084	-0.18103	-0.8604
PPBP	fold_change	-0.053295	-0.11045	0.22848	-0.076309	-0.32579	-0.098457	-0.8623
CLTB	fold_change	-0.14128	-0.026976	-1.1056	-0.040633	-0.076731	-0.038438	-0.86506
YOD1	fold_change	-0.15848	-0.19206	-1.0637	-0.12375	-0.0037918	-0.231	-0.8683
ENDOD1	fold_change	-0.348	-0.070954	-1.7087	-0.052546	-0.11743	-0.053014	-0.86879
MXI1	fold_change	0.031118	-0.07293	-2.7385	-0.086261	0.010016	-0.12251	-0.86928
NUDT4	fold_change	0.1487	-0.1233	-1.7185	-0.099294	-0.033973	-0.14885	-0.87143
ABCG2	fold_change	0.53019	-0.15655	-0.91479	-0.094681	-0.033388	-0.17404	-0.87259
MEF2BNB	fold_change	-0.041019	-0.031592	-0.97668	-0.040801	-0.023483	-0.049557	-0.87427
MKRN1	fold_change	-0.12674	-0.060819	-0.33058	-0.063732	-0.026426	-0.068088	-0.87497
MANF	fold_change	-0.085206	-0.039259	-2.2762	-0.038942	-0.089198	-0.014067	-0.87597
SERF2	fold_change	-0.16688	-0.039137	0.35484	-0.052579	-0.04717	-0.032246	-0.87691
UPP1	fold_change	-0.60863	-0.047076	-0.81708	-0.0078917	-0.14492	-0.050863	-0.87901
PLEK2	fold_change	0.038581	-0.11983	-0.31471	-0.1103	-0.027381	-0.13835	-0.88597
OAZ3	fold_change	-0.094794	-0.030538	-0.51037	-0.076138	-0.014473	-0.083481	-0.88728
POLR2F	fold_change	-0.074985	-0.030753	-0.54337	-0.046473	-0.010498	-0.037579	-0.88731
HYAL3	fold_change	-0.1547	-0.063775	-3.0851	-0.057719	-0.050286	-0.032022	-0.8956
AP3S2	fold_change	-0.15145	-0.011126	-0.64595	-0.042902	-0.047898	-0.050492	-0.89876
NTAN1	fold_change	0.057144	-0.11194	-0.73045	-0.047819	-0.043578	-0.034166	-0.90007
COX17	fold_change	-0.56739	-0.12773	-1.5371	-0.034997	-0.051487	-0.040784	-0.90113
DPM3	fold_change	0.10229	-0.09253	-2.0118	-0.073466	-0.032908	-0.033944	-0.9031
C18orf8	fold_change	-0.39062	-0.0080898	-2.0271	-0.019438	-0.032903	-0.023164	-0.90349
NEDD4L	fold_change	-0.55789	-0.030926	-0.9624	-0.04006	-0.037802	-0.052646	-0.90873
PSMD9	fold_change	-0.00036376	-0.034877	-1.5885	-0.02515	-0.032594	-0.029308	-0.91741
CYB5A	fold_change	-0.58111	-0.070093	0.33387	-0.048472	-0.012965	-0.065394	-0.91888
POP7	fold_change	0.0017301	-0.06599	-0.54134	-0.034964	-0.083124	-0.036846	-0.91977
CDKN2A	fold_change	-0.87047	-0.027701	0.83936	-0.052623	-0.075473	-0.042445	-0.92021
RHCE	fold_change	0.070723	-0.071376	-1.9341	-0.11034	-0.045078	-0.12876	-0.92069
MT1P2	fold_change	-0.37457	-0.045537	-0.1475	-0.089031	-0.031055	-0.083589	-0.92521
ZDHHC3	fold_change	-0.0087188	-0.07103	-0.25133	-0.02781	-0.011472	-0.045923	-0.92591
SLC14A1	fold_change	-0.25136	-0.15655	-0.012703	-0.13172	-0.023471	-0.2391	-0.92665
MMP1	fold_change	-0.38429	-0.057378	-4.0094	-0.11691	-0.14072	-0.12729	-0.92789
RAB32	fold_change	0.015855	-0.033286	-0.50884	-0.053657	-0.035047	-0.082039	-0.92964
LEPR	fold_change	-0.15025	-0.044879	-0.25759	-0.035872	-0.12364	-0.074484	-0.93002
RGS10	fold_change	-0.28613	-0.078063	0.78442	-0.095716	-0.04211	-0.091045	-0.93117
C9orf78	fold_change	-0.26509	-0.10472	-1.6523	-0.035096	-0.038872	-0.082238	-0.93761
TNIP2	fold_change	0.044333	-0.021854	-1.5694	-0.028119	-0.032068	-0.022093	-0.94066
METTL22	fold_change	0.033161	-0.08047	0.15086	-0.046016	-0.077699	-0.066614	-0.94259
ABCB6	fold_change	-0.090324	-0.011724	-0.73237	-0.054074	-0.10005	-0.054434	-0.94451
GLA	fold_change	-0.23955	-0.038802	-0.3366	-0.038842	0.0033044	-0.051886	-0.94693
MT1E	fold_change	-0.47067	-0.065201	0.13524	-0.078188	-0.045888	-0.073045	-0.95136
MT2A	fold_change	-0.41016	-0.054354	0.69158	-0.11547	-0.053726	-0.11605	-0.952
KLF1	fold_change	-0.14139	-0.098649	0.042966	-0.24005	-0.023974	-0.26829	-0.95328
CLEC1B	fold_change	-0.33751	-0.075909	0.41531	-0.13818	-0.26331	-0.15187	-0.95387
SNX3	fold_change	-0.14895	-0.071415	-0.31929	-0.051237	-0.010966	-0.08543	-0.95527
PDE2A	fold_change	-0.31833	-0.033088	-3.3172	-0.084265	-0.049298	-0.078231	-0.95702
GUK1	fold_change	0.29085	-0.061186	-0.93712	-0.076673	-0.084746	-0.076287	-0.96185
GYPA	fold_change	0.04018	-0.20135	-0.05044	-0.18459	-0.023247	-0.23513	-0.96424
GYPE	fold_change	0.00035247	-0.13051	-0.61762	-0.087728	-0.048105	-0.069289	-0.96505
TMEM158	fold_change	-0.78721	-0.039814	-0.42987	-0.33221	-0.17096	-0.29835	-0.96666
NDUFA2	fold_change	0.15009	-0.090283	-1.0205	-0.039806	-0.041952	-0.037851	-0.96942
COL16A1	fold_change	-0.77157	-0.011633	-1.2365	-0.046763	-0.030168	-0.049422	-0.96994
COX6A1	fold_change	0.064669	-0.083027	-0.1135	-0.054344	-0.063222	-0.041133	-0.9709
NDUFC2	fold_change	-0.29643	-0.074387	-1.795	-0.026768	-0.005858	-0.019211	-0.9765
FAM134A	fold_change	-0.034048	-0.020018	-1.279	-0.060532	-0.023829	-0.068062	-0.98118
TPST2	fold_change	-0.16792	-0.020611	-2.07	-0.040162	-0.047682	-0.065264	-0.98551
STOM	fold_change	0.23806	-0.08503	-2.0193	-0.056762	-0.041281	-0.099492	-0.98595
C9orf40	fold_change	-0.87517	-0.059938	-0.26875	-0.040571	-0.051936	-0.10368	-0.98696
HTATIP2	fold_change	-0.52915	-0.046024	-2.6644	-0.016345	-0.080289	-0.034167	-0.99336
TUBA8	fold_change	-0.25316	-0.011188	-1.1089	-0.067187	-0.084787	-0.060086	-0.99585
RHAG	fold_change	0.024146	-0.062674	-0.053417	-0.11964	-0.09873	-0.17409	-1.0014
ZNF410	fold_change	0.020569	-0.053451	-0.67118	-0.036692	-0.041628	-0.029718	-1.0023
SDF2	fold_change	-0.051931	-0.050423	-1.5435	-0.03942	0.0043425	-0.045446	-1.0065
PQLC1	fold_change	-0.011783	-0.057706	-1.6649	-0.074554	-0.020445	-0.10113	-1.0077
C9orf46	fold_change	-0.29908	-0.09208	-0.56737	-0.046168	-0.030539	-0.060276	-1.0089
ATP6V0E1	fold_change	-0.25917	-0.064055	0.076902	-0.033573	-0.055996	-0.034608	-1.0127
PPPDE2	fold_change	-0.20056	-0.020705	-1.589	-0.049123	-0.030197	-0.044762	-1.0133
TRAK2	fold_change	-0.338	-0.12027	-0.41959	-0.068013	-0.083791	-0.11173	-1.0181
PFDN1	fold_change	0.076411	-0.043753	-0.71242	-0.072714	-0.034219	-0.053422	-1.02
COX5B	fold_change	0.015269	-0.072103	-0.79039	-0.048521	-0.018805	-0.037437	-1.0282
PLEKHB2	fold_change	-0.68381	-0.036032	-2.6643	-0.014144	-0.036443	-0.0097408	-1.0336
HBD	fold_change	0.15205	-0.12945	-2.4249	-0.11477	-0.18635	-0.14718	-1.038
GLRX5	fold_change	0.029724	-0.09264	-1.7352	-0.09929	-0.055902	-0.14019	-1.0395
CCDC90A	fold_change	-0.50193	-0.093565	0.18312	-0.065883	-0.17497	-0.053535	-1.04
PCYT1B	fold_change	-0.25268	-0.0096151	-1.1444	-0.041368	-0.072876	-0.075876	-1.0457
BPGM	fold_change	-0.17925	-0.19734	-2.0616	-0.15883	-0.064269	-0.25659	-1.0476
BLVRB	fold_change	-0.22862	-0.061279	-0.74448	-0.091974	-0.1165	-0.094212	-1.0548
BMP2K	fold_change	-0.62253	-0.064473	-0.82252	-0.041595	0.0077886	-0.09203	-1.0647
HBXIP	fold_change	-0.17928	-0.071035	-0.72616	-0.04124	0.035205	-0.073973	-1.0653
DPM2	fold_change	-0.22415	-0.074299	-0.55462	-0.12664	-0.05834	-0.12089	-1.0654
LOC100509635	fold_change	0.18209	-0.17239	-2.1705	-0.066555	-0.11036	-0.086768	-1.0673
MEA1	fold_change	-0.22172	-0.061068	-0.11975	-0.055384	-0.069344	-0.031429	-1.0823
ATP5J2	fold_change	-0.051559	-0.055478	-0.31391	-0.063937	-0.037215	-0.045501	-1.0838
PCTP	fold_change	-0.61237	-0.065061	-5.5708	-0.08013	-0.00421	-0.11094	-1.084
POMP	fold_change	-0.22783	-0.082938	-0.21064	-0.061208	-0.020375	-0.092459	-1.0846
MT1F	fold_change	-0.41106	-0.055058	-0.56209	-0.091857	-0.025528	-0.073185	-1.0868
LGALS3	fold_change	-0.049429	-0.083259	-0.30095	-0.064709	-0.13948	-0.067746	-1.0909
LHFP	fold_change	-0.788	-0.016134	-2.0235	-0.080367	-0.014167	-0.092241	-1.0986
C14orf45	fold_change	-0.026795	-0.14399	-1.3728	-0.12243	-0.022665	-0.15306	-1.1025
F8	fold_change	-0.23278	-0.086036	-1.337	-0.036611	-0.046699	-0.11448	-1.1152
ATP1B1	fold_change	-0.36572	-0.11452	-2.2153	-0.11387	-0.020428	-0.14525	-1.1239
HBE1	fold_change	-0.049358	-0.07931	-1.8412	-0.10289	-0.13524	-0.086815	-1.1379
HBBP1	fold_change	-0.077822	-0.073047	-1.0376	-0.13431	-0.16164	-0.1183	-1.1408
CDKN2C	fold_change	0.15092	-0.11142	-0.20074	-0.11527	-0.065015	-0.15366	-1.1569
DERL2	fold_change	-0.38028	-0.067167	-1.5415	-0.018417	-0.030643	-0.020942	-1.1666
ACOT13	fold_change	-0.47751	-0.10139	-1.0918	-0.054748	0.037311	-0.074999	-1.1686
ISCA1	fold_change	-0.046836	-0.15007	-1.4266	-0.12321	-0.067272	-0.19494	-1.1835
MT1H	fold_change	-0.48914	-0.065222	-1.5075	-0.11944	-0.031073	-0.11638	-1.1847
HBQ1	fold_change	-0.094169	-0.085578	-2.9574	-0.12988	-0.088371	-0.12847	-1.2007
TBPL1	fold_change	-0.33774	-0.090209	-1.8926	-0.031217	-0.12589	-0.08876	-1.2462
AHSP	fold_change	-0.11674	-0.17112	0.0099084	-0.2033	-0.085372	-0.24118	-1.2479
FKBP1B	fold_change	0.40089	-0.18225	-0.56322	-0.19854	-0.29678	-0.21747	-1.262
PNP	fold_change	-0.83467	-0.11547	-1.2554	-0.070802	-0.10714	-0.085317	-1.2799
GSTO1	fold_change	-0.57405	-0.09725	-0.82376	-0.046995	-0.044499	-0.038962	-1.2905
MT1X	fold_change	-0.51343	-0.063182	-1.6066	-0.1102	-0.07117	-0.10438	-1.3259
HPSE	fold_change	-1.3799	-0.014329	-5.6874	-0.026483	-0.34413	-0.15367	-1.336
PROS1	fold_change	-1.385	-0.07156	-4.2824	-0.10612	-0.45579	-0.16814	-1.3574
CREG1	fold_change	-1.1762	-0.12878	-3.0407	-0.085682	0.019856	-0.1249	-1.4133
ATOX1	fold_change	-0.16985	-0.05136	-4.014	-0.078379	-0.063743	-0.070358	-1.4773
XK	fold_change	-0.032894	-0.31261	-3.6741	-0.31898	-0.41931	-0.38616	-1.6059

## Sheet: Gain and Loss genes
Gain genes
Gain genes are the part of DE genes uniquely identified in meta-analysis. These genes show relatively weak but consistent expression profile across
different datasets. They benefit from more samples, thus more confidence to be declared as DE genes.
LRP12	TUBB6	CCL8	ELMO3	PSMC3IP	TPBG	S100P	FN1	BRD8	ZNF668
CSNK1E	ALDH3B2	FAH	CBY1	DDX3Y	EXD3	VPS4A	ROGDI	TPH1	BCMO1
ABCA5	TRPC6	HERC6	CALB2	DEFB1	RPS4Y1	MCCC1	PIN1P1	DPYSL4	NOVA2
MLF1	LINC00339	TUBB2A	UBE2E3	CA3	LY6G6D	ABHD8	LCN2	NOS3
Loss genes
Loss genes that were genes identified as DE genes in any individual analysis, but not in the meta-analysis. These genes either show conflicting
show conflicting changes of expression profile, or very big variations across different studies (i.e. batch effect or system bias due to different platforms).
DSG2	TLR2	SDHC	CXCL12	MOCS3	CCDC47	PDIA3	KITLG	PPID	NKX2-5
ZNF557	PTPRU	RAB31	GLI2	BAX	BIRC3	DCAF10	DLST	ALPL	NDRG1
ERO1L	SMG8	NEDD4	C9orf9	ZC3HAV1	BTN3A1	FXC1	CXCL5	ATP6V0A2	ARL6IP4
TSPYL4	RASSF7	RPS29	ITGA4	LOC647070	BMP4	CTSL1	NCOA6	C12orf43	ATP5I
IL21R	NPC1	ATP6V1C1	BCORL1	HIST2H2AA3	KLHDC3	ENTPD7	TSPAN31	AKIP1	AP2B1
RNF114	SS18	PRDX2	GOSR1	RGS17	ABHD5	BATF	METTL13	METTL8	ATP8B1
ZNF134	RSL1D1	ELP3	C14orf118	SLC38A6	TLR3	RPP14	SIX1	COL15A1	RARB
RIPK1	C12orf4	ZFX	LCP1	MSRB1	SPAG9	TNRC6B	GOSR2	PPP1R7	TMEM47
RBMS1	SNX29	GTF3C3	ALDH1B1	VNN1	RASAL2	SECTM1	MFSD5	PAQR3	C1R
GATA2	CXCL3	SLC22A8	CBR4	CHAT	NMD3	POTEKP	RABEP1	ISOC2	HCN2
SMAD5	H3F3A	USP22	ARF5	PMF1	ANKRD11	SMCR7L	GATAD1	ZNF394	TBCE
TRAF4	GALNT14	RHOT2	GPR126	CCL1	HLA-F-AS1	FBXW12	APP	UBIAD1	LOC100507630
HAMP	C1GALT1	PHKA2	NR2F2	ZNF259	LOC100507424	IL1R1	ZNF238	HAUS2	ANKRD36B
TCEB2	ITSN1	NR3C1	MTERF	SELENBP1	TMEM33	HK1	BNC2	DYRK3	RIN3
NFAT5	IL10RB	CEBPG	HOXB6	ZNF430	MMD	SND1-IT1	THBS1	NKTR	C1QTNF3
SLC39A8	NIP7	GNAT2	PREPL	RAD51B	PSMB9	SMOX	XPO4	TMEM147	FHIT
MAP3K7	DIEXF	ORAI2	C3	PPP1CA	XYLT1	CHM	POMT1	TCTN2	SLC31A1
C17orf70	BID	LRCH4	FAM75C2	SKAP2	ADAMTSL2	TMEM110	KANK1	KYNU	MYL6B
PYGL	PRICKLE3	NOP10	NFKBIB	EMD	DNAJB4	GGT1	DCAF7	DBR1	MED6
WIPF1	KIAA0930	FMNL1	MAP2K2	NACAP1	CYP4F3	FPGS	SERPING1	STAMBP	SLC2A4RG
NME6	RAB36	VWF	NFKB1	ACVR1B	MEFV	NSUN3	CYP51A1	C1orf159	MMP17
RASA3	RBFOX2	UEVLD	ZCCHC6	UTP3	P4HA2	HUS1	TEX10	ACVRL1	HHLA3
KLHL28	SLC10A1	RTCD1	AAK1	PTPN14	ZNF257	ADAT1	PCDH9	LAG3	TAF1A
PTPN12	CWC25	NAV3	WBSCR22	DIO3	MAP2K3	P2RY6	GNA13	KLHL5	CLTC
CSDE1	PDPN	PDHA1	ASAP3	APH1A	GRIN2D	EN2	CASP8	NPM3	MRPL28
TRIM16	CCL5	C3orf52	LDB1	FAM149B1	ZNF358	ARL8B	SLC6A20	TAOK3	C2orf49
ABCC3	ITPR1	OPHN1	PARP8	RPL28	ADO	HDAC7	GPR144	EIF5A2	RNF170
DBN1	MZT2B	KIAA0485	FAM192A	KIAA1024	IFIT3	APOLD1	MPST	PPP1R11	RAB27B
RAC3	PAGE1	UBFD1	DNM1	GDPD3	ABCF1	SLC35A3	ID4	TMEM62	PFKFB3
PDK2	SPRR2C	MLL	TRIM66	STAU1	NA	SOD2	CHST8	ATF6B	HTR6
PLEKHA4	STK10	MPZL2	POLR1C	USP48	ITCH	TYRO3	TJP1	ASTN2	BDH2
ARL15	FOXF1	CLEC4A	SOWAHC	BOLA1	RRP8	MBTPS1	TMEM126B	CDK8	APOE
VCPIP1	NTN3	FGF8	RNF41	IFNA4	NARFL	PPP6R3	CRB1	POLE3	C14orf56
MKLN1	SPAG8	FBXO42	BSG	PLIN3	SCG3	RPS21	GSC2	RPS28	BIRC2
POPDC3	SREK1IP1	ZNF428	FIBP	GLG1	FLJ13224	VGLL1	CNDP2	MDFI	PABPC3
BTN3A3	FGF14	RMND1	THADA	SMARCC1	SP140L	C11orf2	ZNF385D	SNAPC3	MUT
LGALS13	GNG12	ZBTB32	COX7A2	AREG	ZDHHC11	CD47	BGN	TMED9	PNO1
RARRES3	SYNDIG1	TMEM11	TNFAIP3	TIA1	SEC24B	STEAP3	KRI1	ACYP2	FZD1
MIA2	HLA-DMA	CSRP1	FJX1	EIF3I	TGFA	MRPS30	SPTAN1	BTN3A2	SLC2A9
MPHOSPH8	MANEA	SUMO4	OTUB1	FSCN2	HSPH1	NDP	MARCKS	DNAJA4	TRIM32
AKAP9	LRRC8D	HYI	TMX2	CTPS2	RAD9A	DDB2	GRIK3	ZNF446	RPS8
RPL10L	PPARG	COG7	SMU1	SEC13	2001-03-01	TSSK2	RUFY2	IFNA14	SERINC5
ACTG2	RPL37	MPP2	PTRH2	CDKAL1	TST	PHYH	POLR3C	KRT18	FLNB
ALDH1L1	ZMYND8	HIPK1	PHOX2B	LECT2	CA2	RXRB	PTPRN2	AP1S1	NAGK
GNA15	OR7A10	RBM48	APTX	TMOD2	MTSS1L	ZNF426	IER3	SLC6A4	KRIT1
ALKBH4	INTS12	ACHE	MUC6	ERAP2	HTN3	NID2	ULK1	QRSL1	TGDS
HLA-DRB6	GSR	PRPF4	YIPF5	CABYR	RPLP2	RLF	SKI	ARVCF	PIP5K1B
COPA	ELAVL2	WDR45L	APCS	PAFAH1B3	LIN7A	SIGLEC15	DCBLD2	AOAH	LAMA5
MIA	EREG	FAT2	HERC2	DYRK2	WWTR1	CLIP4	PDCD1	DPAGT1	FAM46A
MKL2	CARD10	PRRC2C	TRHDE	LOC100128640	HLA-DQB1	QPCT	LRRN3	FAM98A	ABCF2
LEPROTL1	USP14	CSF1	PLAGL1	SMAD6	DNAH3	ATP6V1B2	PTGFR	CRKL	CTSS
RPL27A	MYL3	ZNF273	GLRX3	PEX26	PMP22	ITPK1	HOXB9	PHF11	SEMA3F
HIST1H2BN	UBE2G2	DERL1	SYNE2	SLC5A3	IPO9	CLPP	TARS2	AUTS2	EIF3F
TMEM185B	FAM83E	CCDC72	GTF2E2	SLURP1	MDH1	RAX	CNNM4	DUSP10	CD247
GPRIN2	SPP2	LOC399491	GADD45A	GUCA2B	DSERG1	FASTKD5	FBXO22	TGFBR3	EHHADH
ADRA1D	HAS1	RPL39	TFIP11	MAP1LC3C	MNT	PRKAA1	ARHGEF40	MAPK1	HDAC3
TGOLN2	DGCR11	SMARCD1	CYP20A1	GALNT12	FASTKD2	SGCB	CACNG5	SCAND1	HP1BP3
CTBP2	ETS1	TNNC2	DCTN5	FUT1	ATG2A	GSDMD	ART3	CAP1	TAS2R8
VAV3	RIPK2	FKBP10	NFIB	ISG20L2	HEY2	ITGAM	ASAP1-IT1	TMEM38B	PSD4
POLB	CDK5RAP2	MAF	HPCA	WAPAL	MAP2K4	HEXB	NPTX2	UBXN8	MYO1B
NPIPL2	FAT4	MPG	PLK2	TMEM184C	OSMR	SIGLEC6	C1S	TMEM111	UBE3A
SSBP2	TRIM45	HSDL2	EPHA2	CALCB	SPTBN5	IVD	SUPT7L	ARSB	SFTPB
ATIC	DUSP9	NEFL	SMYD2	DDIT4	MRPL17	POLRMT	LOC100272228	IQCB1	TMBIM6
CLP1	VEGFA	MYH3	YIPF2	GSG1	CIAO1	MSC	CCBP2	EI24	TOMM70A
FBP2	SCUBE3	TP53BP1	CDCP1	ANO1	PRINS	SEMA6D	SHQ1	PMCHL1	PDE4C
LRRC47	CARTPT	PEX10	MSLN	ANKRD53	MILR1	TGS1	SOAT1	HGC6.3	PKN2
HRH2	RAB3B	DECR2	MTMR7	ACP2	CASP1	LIFR	CCL20	CXCR1	CYP1A2
GABBR1	SYNM	SND1	SOX12	EPYC	UST	ANKRD36BP2	NFIL3	DNM1L	SSR3
ARID3B	INTS7	AES	KIAA0894	TTPAL	TMEM131	CXCL6	FARS2	SYCP1	C9orf7
NFX1	CERS2	FOXD3	MMRN2	HLA-DPA1	MAPK11	COPS8	HGF	OSGEPL1	EED
ADAMTSL4	GALNT6	FPR2	LIPE	DHX34	ARSD	ADAM7	IPP	ZNF277	KRT81
RPS25	SNAI2	ZNF160	DNAJA3	AHDC1	PALMD	TPO	HMGN3	HSD17B14	PDZD8
KCNF1	RPLP1	NCBP2	AGPS	SRSF11	RPL38	C19orf21	SPRY2	SSFA2	SPOCK1
LIMA1	RCE1	DEFB4A	FRY	PXMP2	MAPK8IP2	TACSTD2	PDE1B	OR1F1	KCNG1
TBCCD1	DEGS1	MKNK1	RBMS3	TCF21	NDUFAF1	AGTPBP1	GPR68	DSCR3	POSTN
SPINLW1	ACTN2	CNIH3	MOCS2	LINS	MPZL1	SIX5	IFNA7	PIGL	CGRRF1
CYP3A7	ATP6V1B1	BPTF	RPS6KB2	ZNF667	PCIF1	AICDA	CACNA1A	HMGN5	PTPN2
TCEB3	GLRA2	ELF2	ATXN1	M6PR	TFCP2	DND1	MGAT4A	TBCC	DUSP5
MYOZ3	IGHA1	SFRP5	ETFB	ROCK1	RFPL3	FOSL1	ALDH8A1	RGS19	HIST1H4C
DNMT3B	QTRTD1	PGPEP1	CCDC93	ASB6	OGFOD1	DGCR8	PTMA	WSB1	SH3GL2
JRKL	VPS13A	SLC22A3	POLR2C	C14orf2	TSN	KCNJ9	MRPL34	IRF2BP1	ADAMTSL3
SUPV3L1	PROL1	TIMP3	ARPC4	LRP3	OXCT2	GARS	S1PR1	KIF3B	COX7A2L
TYW1	PITPNC1	GABRA6	ZSCAN16	PFKM	OBSCN	ATP5SL	SH3BP2	TCTN3	PPP6C
PIAS1	B3GAT1	CBFB	RRAGD	MYOM1	RAPSN	ALG8	BMX	BTBD18	SCARB2
SMARCD2	HBP1	TLE2	NFKBIA	NPEPPS	FSD1	CAPN5	GLTPD1	REG3A	SLC39A1
NGDN	ATP5D	CD8A	PIH1D1	PSCA	TRIM68	ZNF91	HELZ	SLC25A37	RRAD
GRPEL1	PTPLAD1	FLAD1	DDHD2	SLC6A7	FBXO21	FGF5	STK11	C4orf6	VILL
RNASE6	SH2D3C	DHRS7B	KTN1	AFM	MATN4	CRLF3	FASTKD1	ZNF200	ZNF45
PITPNM3	MOSPD3	COPZ1	MORN1	ZBTB7B	NARS	PIK3C2A	GPR65	ALDH3B1	RALY
SEPW1	PANX1	TRIM33	KCNN2	USP13	CAMLG	TGM2	UBB	AMPD3	LY6G5C
NAV2	PARP6	OR10H1	MRPL44	GPR3	DAG1	C20orf30	LINC00115	MANBA	SULT1B1
SFN	C19orf26	CLUAP1	EN1	STX1A	HLA-DPB1	KPNA4	VPS33B	TJP3	PDLIM2
MPP3	RPS6KA5	C10orf81	MTF1	GZMB	RPL36	PTPRO	CAPZA2	COL6A2	TMEM40
MLPH	MET	EIF2AK2	EVI2A	STK19	THAP4	RPL13A	TNNC1	ACPP	NRTN
TACR2	GSS	MUS81	SMARCE1	GNL1	HEMK1	TRIM14	LAMP5	PBX2	PASK
PHIP	APOC3	ARID4A	HTR1F	TIMM8A	TIMP4	CDHR5	NPDC1	CIDEC	MRPL11
MAB21L1	GBAP1	POMGNT1	HIST1H2BE	BAD	LRP6	CDC14A	TXLNG	HNRNPL	CHGA
MINA	ADCY8	POF1B	USP33	GRIA3	ZNF271	TIMP1	HIST1H3G	ACTR1A	DOCK10
ZKSCAN1	DSTYK	YME1L1	DMWD	TRAF6	OBFC1	MALT1	FBXO46	DCTN2	BBIP1
HLA-DMB	MAP3K12	FGF1	HTRA2	PBX1	RPS12	FOXE1	COL6A1	CYP26A1	ACAP1
LYRM2	KLRD1	PHF2	ERG	WDR12	HLA-DRA	COL9A2	GPR110	DDX19A	GNE
C1orf144	NOD2	THY1	LDOC1	TNC	GTF2E1	ABLIM3	LOC100294145	ODF2	DCP2
MPV17	ACOX1	ITGBL1	CPSF3L	SOCS3	ARMC8	CASC3	WIPI2	SIRPG	PVRL1
NFKBIE	CYLC1	HOXD12	TSPAN6	GABPB1	LRRTM2	APOA2	PLIN2	CD74	MFSD12
HTR2A	DDX10	RIC8B	GALNT1	SIKE1	LOC220077	C17orf101	LYPLA1	MYH15	TRPS1
MYO1F	EPHA7	ADRBK1	CTGF	MSMB	KAT8	PLS3	FAM106A	SPSB3	MOS
MTUS1	TMEM212	BCAM	CEBPE	CYR61	PID1	GALNT3	PIGQ	WDR4	NEIL1
SLC25A16	BTNL8	ATP6V0B	BCAT1	TNIP3	PIP5K1A	TRRAP	PIK3CD	CHD1	BFAR
NDRG3	TMF1	ACLY	ARHGEF1	CPSF7	RALA	SPTBN1	PPM1A	MYH9	MAP7D1
PTBP1	PSMA7	MRPS11	NEK9	PEX5	PTK2B	CNN2	CNOT3	PPP2R1A	NOLC1
TP53	CD3G	UQCR11	BBX	PUS3	CDK2	AKIRIN1	PXN	RPL9	WDR1
ARHGEF7	SBNO2	PRKCD	SRPR	BHLHE40	IRF2	TET3	ARHGEF2	NCOR1	LAMP1
SETD1B	ELMO1	PTPN6	NDUFA4	OLA1	GALNT11	TM9SF4	DNAJC7	DENND1B	WDR77
GLRX2	ZNF148	APOBR	WBP11	MTMR1	RGS14	NUP93	PHF8	MRPS15	RPSA
UBL5	ELMO2	MR1	RNF19B	RPL27	RAD1	TTBK2	USP21	PACSIN2	ADAM8
PDP1	TLN1	RNF44	CREBBP	JAK1	PAK2	PTPRJ	ARHGEF18	NANS	NADK
ELAVL1	SAFB	ATP2A3	UPF1	FKBP1A	LY96	ICAM1	GBF1	SMURF2	CCDC15
SLC26A2	DDX21	ESD	CD37	NAB2	GNB2	CD52	RBX1	ATP6V1G1	DOCK2
ARHGDIA	ABR	SP100	MRPS31	NDUFA7	ZFP36	GANAB	VAMP2	SLC6A6	TXNL1
LSM14B	PRPF8	RPLP0	PSME3	RAPGEF1	PFAS	CCDC69	WDR82	CXorf21	HSP90AB1
GSN	DNAJC1	ARHGEF11	CYTH4	ZNHIT1	SLC44A1	FAM193A	NCKAP1L	TRANK1	PSAP
RPS15A	RBM23	RPL35	IQSEC1	CHCHD3	MSN	PANK4	CSNK1D	CD48	ZNF22
KLHDC10	MBD1	PI4KA	SVIL	PPP1R12B	TACC1	G6PD	SIRPA	RPS10	UGCG
BTG2	PLCG1	TP53TG1	IST1	PDCD6IP	TMBIM4	CLCN6	NOTCH1	KIAA0753	POLM
RBM41	TBP	C14orf101	ANKFY1	HNRNPU	TIMM23	RAB35	PLEC	EIF2C3	SLC25A36
TUBD1	AKT1	TAF4	ARID3A	QTRT1	CNOT7	EID1	FLJ10038	PAFAH1B1	PTPN4
GTPBP8	GPR171	RAB5B	CASS4	C21orf59	HERC1	DEF6	CSF3R	RELA	EFHD2
NONO	APLP2	IGF2R	GTF2A2	COPG1	PRKCSH	SCAF11	RHOB	RSRC1	RPS3A
PIGO	LGALS1	ACTG1	SAFB2	PWP2	ARHGAP1	MAPRE3	SPI1	PSMD3	RUFY3
DGKD	SH2B2	C2CD3	LPAR6	SEC24C	SREBF1	DUT	CTSO	CRBN	NUP88
NDUFB7	LEF1	FAU	TRABD	HAX1	PRDX4	EHD1	HIGD1A	TCEB1	SLC24A6
UFD1L	MRPL13	CALCOCO1	RPL23	DAPK3	RTP4	ZGPAT	AAMP	CHERP	TIMM8B
PECAM1	MRP63	PDCD5	FCGR1B	CAMTA2	ANAPC2	HPCAL1	SLC16A7	METTL9	WDR61
STRN	CEP350	SMAD3	MAP4K2	SDHAF1	GTF3A	PSMA6	RPL30	ATP6V1A	GCHFR
EHBP1L1	SEMA4D	FBXW11	GLTSCR1	HLA-C	NDUFA6	UBA1	RAC2	PIK3R1	STIP1
DENND5A	COX7C	DPF2	RPS27L	NUP62	PDCD10	C11orf73	PAN2	ZMIZ1	RNPS1
CNPY2	IGFBP7	ZDHHC7	LBH	SPOP	FLOT2	POP4	CBX4	ARMCX3	SPIN1
NSL1	SP1	NDUFC1	SAP130	BRAP	RPS7	PTCD2	C19orf29	VAMP8	PSMD8
CD244	PFN1	MAZ	DYRK1A	SEC61B	SLC39A9	HGS	RNF115	DNAJC15	RARA
UBTF	ACAD8	MVP	NDUFB6	GLYR1	TTC1	C19orf6	CKS2	SHC1	C21orf91
YARS2	ACTN1	PSMB7	FLNA	GIGYF2	PSMC2	RPL41	BAHD1	PHACTR2	NDUFB1
SF3A1	RPL34	ADPRH	GZMK	CCDC53	ACTB	TMEM9B	RPS18	SNORA21	ING3
APOO	RERE	INPP4B	ASTE1	SKIV2L	HSF1	SMG9	NGRN	PRKACA	C2orf28
MARCKSL1	GLRX	OGDH	RPS27	RORA	ATP5L	CABIN1	DDX42	LAPTM5	DPEP2
HLA-G	AMZ2	PHF20L1	RPL31	SLC35D2	TMEM70	ATG12	LITAF	MEF2D	VPS39
WHSC2	YWHAH	MED13	OGFR	MED12	FBXL12	COX7B	BAG5	IGSF6	FAM168B
PPA2	FAM169A	DENND3	RBM14	C9orf167	COX6B1	HINT1	CNIH4	RPL15	KDM3B
ALDOA	RNF7	FAM65A	SNF8	PKM2	SF3B2	TMEM14B	CHPF2	SMURF1	OSBP
JUNB	BLVRA	ARL5A	C1orf38	IRF1	CCNT1	KCTD13	GRN	RSL24D1	MLXIP
ATP5H	VPS37C	THOC7	DGCR2	FAM108B1	TRIB2	GLO1	ATP6AP1	MRPL15	ARL4A
DRG1	POLR1D	MRPL9	MTMR3	DEPDC5	PTER	BCL3	GADD45GIP1	ATP2A2	RNASEH2B
TNPO1	PLD3	LEPROT	MBOAT7	APBB1IP	SDF4	UBAP2L	MXD1	RBMX2	IER2
GMIP	ZZEF1	DENND4B	DNMT1	MRPS16	CEBPB	SIPA1	AKAP8	ABL1	FKBP14
LTBP3	HK2	TERF1	TFAM	NDUFAB1	SKP1	COX6C	CHCHD2	PURA	KRT8P12
CSK	RHOBTB3	RAF1	NOTCH2	ATPIF1	ZC3H13	STX8	STAT3	U2AF2	HMBS
TRPC4AP	WAS	MGRN1	USP19	RHOBTB2	ELL	COL4A3BP	MS4A4A	TRIAP1	ARAP1
SLC35A2	ATP5S	METAP2	RRP9	CCDC59	ZNF331	FLII	PRRC2B	TMED1	TCF7
C1orf50	TPT1	RPS14P3	SMG1	ALG5	RWDD1	MYL6	TJAP1	SRF	DLEU1
MRPL33	PLEKHA1	SRCAP	SLC35C2	FAM96B	ZBTB43	PFDN4	ZNF136	PFDN5	ATP6V0A1
TAF6L	BCOR	COIL	COPS7B	ATP5E	ADCK3	EML2	TGFB1	FCGR1A	HLA-B
PIK3C3	STAT5B	CLIC1	C11orf57	SLIRP	GTF3C2	TAPT1	SH2B3	RHOA	PPP1R15A
NCAPD3	ZWILCH	TFDP2	PAK1IP1	NOL7	ETFA	TMEM208	MAEA	RORC	CASP6
DKFZP586I1420	C11orf67	BNIP1	IL6ST	SNRPF	ADCY3	FAM53B	CLEC16A	EXD2	ZHX2
MAPKAPK2	ANAPC1	NEDD9	HMGB1	PCBP1	YTHDF1	PYGB	ASB8	MRPS33	C16orf58
JTB	FOXJ3	NDUFS6	HOPX	GNS	CIC	TMEM43	C15orf24	CHD7	TNFRSF14
SNRPD2	MRPS10	GPX7	PLCG2	DIS3	METTL5	RPL7	SMC5	FEZ2	SYNJ2BP
SLC23A2	DYRK4	CAPN1	HMGXB4	BBC3	VAMP5	HNMT	LFNG	EEF1B2	RAB3D
MAML1	NPAS2	TXNDC9	ENSA	CCDC109B	ZFAND3	XAF1	VARS	PPP2R5D	STX18
URB2	ARRB2	CASP10	LSM6	SSR2	TPRKB	CCNB1IP1	BTBD7	RASGRP2	LCP2
VIPR1	GLE1	MDN1	CCDC88C	CDC37	SUMO2	COPS3	FCN1	SCAMP4	RNF24
QRICH1	TRIM8	AP1S2	SEMA4C	NDRG2	CAPRIN1	VASP	ALOX5	MAPK3	MZT2A
MYBBP1A	UFL1	RNF4	TNFRSF1A	SRRT	RPL24	SKIL	COMMD8	SLC52A2	TAF6
RPP30	COBRA1	JAK3	USP1	DNMBP	NBR1	FUT7	CXCR2	POLR2K	BRD1
PRR13	SPG11	ACP1	LOC100506282	RPS24	POLA1	SPATA2	FIS1	IKZF5	DDX23
DCLRE1C	CLN8	PPIL2	MICU1	STAT2	LRCH1	MEOX1	ZMYM3	CDK3	IFNGR2
UQCRQ	PRR3	CTSA	OSBPL2	MFGE8	ZNF562	RANGAP1	UTP11L	KDELR1	PRRC2A
CLEC2B	CAPN2	OAZ2	GTF2H1	NEK1	FKSG2	SGSH	NUP153	BTBD2	MAGT1
DDRGK1	DDX31	FAM168A	NIT1	KIF21B	SEC16A	KLC1	KIAA0247	FTSJ2	CTDP1
ANXA1	SZT2	CHMP3	PRPF19	ATP6V1G2	GZMA	TAP2	ATP6V0D1	SF3B4	RFX2
CINP	SNX19	RNPEP	CERS6	BARD1	IFT52	LOC100508797	NDUFB2	HCLS1	NPHP4
PARN	SNX6	C7orf43	DHX8	TAOK2	TAGLN2	KIAA0195	DHX30	CCDC25	SLC19A1
UQCRC2	GLIPR1	TOP3B	CD97	C1orf27	NDUFAF4	TMCO6	ITM2A	ATP5C1	ACTN4
LTK	GNG11	EBP	KPNA3	SERPINE2	TUBA1C	SECISBP2L	HLA-F	CLCN3	AHCYL2
PIN1	TBC1D9	RTF1	PPPDE1	C4orf34	SUPT6H	CDV3	COPS5	TMEM5	SORBS3
PRR14L	PTP4A2	AMMECR1	CORO7	ZYX	OSBPL7	CHST15	KIF1B	MID1IP1	TNFSF10
HERC3	PPP6R2	CHN1	KCTD5	GRAP	COX5A	IGFBP3	HIVEP2	ACTR1B	UBE2Q1
DYNC1H1	PSMD14	SIPA1L3	GGA2	TPI1	SEC61A2	HSBP1	SRI	KPNA6	IKBKG
TLE3	PCBD1	SIK3	RPS17	JARID2	DYNLL1	WDR91	CTSH	MIS18A	TRAT1
SLC35E2B	DVL2	RPAP2	COPS2	FANCG	RC3H2	HIVEP1	CAPNS1	DAPK1	ENO1
PSMA5	GGPS1	PSMG1	MTSS1	PTGDR	GPR27	AGPAT5	TM9SF1	COMMD3	GDI1
KRAS	ZBTB38	GMEB2	YWHAZ	HNRNPF	BCL6	FRG1	RPS9	SGK1	HSPA1A
NCSTN	LRP8	ADNP2	SRD5A1	MTMR4	C3orf14	ADAM12	ICT1	MRPL19	COMMD10
ACAT1	NMT1	BANP	ARF3	ACTC1	MAPK8	DNAJB1	NBN	NRBP1	DTX2
WASL	LOC339290	EIF2S1	CNOT1	DEDD	KIAA0922	POLDIP3	LOC100129250	APBB1	GALNS
CBR3	GYPB	TMED3	ZNF16	SSR4	CHD3	HNRNPAB	MFN2	MGST3	PYROXD1
HMHA1	MRPS18A	RTN3	OPTN	ID2	LOC155060	PJA2	TEFM	SBF1	COX4I1
SSNA1	ARL6IP5	MYL12B	SLC38A10	NLK	ZNF551	MIR600HG	KIAA0226L	CENPT	TOM1L2
NUDT2	CFL1	CHMP4A	TYMP	RPL13P5	PSMA2	NBEAL2	RPS5	AKR1C3	AGPAT1
YIPF6	ANKRD36	EHMT2	DAP3	DUSP7	MYH10	GYS1	MRPL22	MRPL23	DAK
ENPP2	RANBP3	ECE1	NUCKS1	PPIF	PTTG1	NUP37	NDUFS3	CHKA	CAPZB
HDAC5	TARBP1	LTB4R2	SCNN1D	SENP2	RPAP1	SPECC1L	SAR1B	NR1D2	SERTAD3
PSG11	PPIE	RPL4	SS18L2	CLASRP	NEFH	TMEM93	MARS	MAVS	SNAPC1
MMS19	FGR	AZI2	CACYBP	RAB7L1	NFKB2	NOL9	DNAJC13	RPL6	PILRA
ALOX15	IL4R	SHMT1	ARCN1	SCAF8	ZBTB44	SERPINI1	PDLIM7	CR1	PIK3CB
INPPL1	EIF3M	ARF1	DAD1	PAXIP1	OTUD3	SMPD1	CEL	TMEM59	2015-09-01
CHMP1B	PUS7L	TUBGCP4	NDEL1	RRP12	C2orf43	WHSC1	C11orf95	CLIC5	NUP98
HIST3H2A	UQCRB	TMCO3	HIPK3	B3GAT3	ATP5J	MED21	RAP1GDS1	PDCL	TMEM120B
GPR132	RBMX	MED15	LMO4	VRK1	WIZ	PDCD11	GSK3B	CD3D	EBNA1BP2
KIAA0317	NXPH4	BTD	KDM5B	NRCAM	MRPL20	CD86	FTSJ1	FICD	PPIB
RPL17	S100A12	PTTG3P	TANK	PUS1	PRDM1	MAP2K1	RRS1	SLC9A1	PKN1
PFKL	SRSF9	MECP2	MCM2	GEMIN4	NRG1	TMEM127	SEC61G	CAPZA1	CXCR3
ACAT2	SUZ12	PSMB1	SLC12A6	P4HB	GRK6	ARMCX6	COL6A3	CKS1B	MED28
UFC1	PHACTR1	NUP188	KAT5	JHDM1D	KLHL12	NUCB1	TUBA1B	UBE2W	TALDO1
PRIM1	PIEZO1	AARS	PARK7	MDC1	NDUFA8	PDIA4	PHC1	MCM7	BLOC1S1
MRPL3	FAM63B	LARS2	CCBL1	MSMO1	PMEPA1	RPL29	EML3	UBAC1	PHB2
CTNND1	CTDSP2	TMEM39B	SNRPD3	ECI1	RNF34	C17orf90	PRKAR1A	ZNF710	GPR183
FAM82B	PDE6D	SOD1	NNT	LIG3	ATP6V1H	IGBP1	MARK2	CKAP5	TMEM184B
DNAJC11	ABCF3	TH1L	AOC2	PRKD2	HIST1H4B	NGLY1	TRNAU1AP	FAM115A	STRN4
YPEL1	C17orf48	USP5	XPO6	TRMT12	RBKS	REXO2	RPL23AP32	SNRPG	MGAT4B
H6PD	DIABLO	ARHGAP15	RABGAP1L	FAM63A	NUBPL	ARL3	PIGC	GIT2	HSPA5
DNAJB14	SIRT6	TUBB	MLL4	UROS	OPRL1	PTPRE	KIDINS220	COASY	DCAF13
GPN1	ZBP1	B4GALT1	MYCL1	EMG1	BCR	RPF1	HIRA	DARS2	GTF2H5
TRIM62	TYK2	SRSF1	ASF1B	COX15	DUSP1	B3GALT4	EXOSC9	IL7	PGD
FNTB	PGAP1	PWP1	RBM42	OCRL	ORMDL2	TUBGCP3	DDO	SEPHS2	MED24
CA5BP1	EML4	LINC00260	C11orf51	INO80B	PPIH	AAAS	FKBP4	CEP164	TMCO1
SELL	ATXN8OS	NCOA1	PIP4K2B	C19orf53	EIF3H	ATG3	PARL	ICA1	ZNF593
PACS1	XCL1	CCNH	TES	LAMTOR2	SLC4A2	JUND	BCAS4	C12orf29	SEC23B
MTERFD2	ZNF24	LILRA2	FAF2	EHBP1	SLC25A38	APAF1	ZC3H15	LTB4R	IARS
PTPN18	EP300	SETD3	FLI1	RNF113A	FAM114A2	C19orf24	THOP1	TSPYL2	LOC100506603
MCL1	STK4	WDR70	PSMB6	PMAIP1	SNIP1	ADAR	ETS2	LGALS14	IFT20
LRP1	PADI4	MAD2L1	IL17RA	SEC62	NIF3L1	SETDB1	ENY2	KDM5C	JUN
ARHGAP26	ABCG1	PEX11B	ARSA	EPPK1	KIAA0513	C6orf25	SUV420H1	HCCS	FCHSD2
CD69	BCL2A1	SLC46A3	RPL26	SNX4	IL18	IFT74	SP2	MTCP1NB	HIST2H2BE
CTSD	PLXNA3	CLC	TRAF3	TRIM13	RBM3	SRSF2	IRS2	HLA-A	EDAR
RGCC	URGCP	RPL26L1	RFXANK	ATG4B	CYP2R1	COPS4	HEBP2	KDM6B	EEF1A2
S1PR4	ATP5O	EIF2D	LRP10	UQCRH	PPIA	ALG12	RPL21	NAT1	SUCLG1
CD248	STXBP2	HOXA10	GAB2	MTOR	PPP2R5C	KIAA0101	RNASE2	TLR5	CCND3
PFKFB4	IL7R	ANAPC10	LOC100507397	WDR43	UQCRFS1	TMEM109	SNAP23	DDX49	FAM189A2
NDUFA5	MAPRE1	ARAP3	RPL11	RPS20	RPL12	ANGPT1	MRPS7	CDYL	MANSC1
RPL35A	KIAA0391	SPATA2L	POLD1	TROVE2	LGALS3BP	ARPC2	MRPL40	RABEP2	TNNT1
AMPD2	NF1	TRIM3	NUMB	ATP1A1	RCOR1	TRIM28	MZF1	RPL39L	GRK5
CYC1	HIPK2	CCT2	CSF2RB	KDM4B	PTGER2	NDUFB11	DEM1	DNM2	SRPRB
DERA	SEC24A	ANG	TBC1D10B	MAGED1	KCTD2	EDC3	PREP	NME1	UCHL3
ZNF384	PRUNE	CRYBG3	AEBP1	COQ2	INTS6	RAB11FIP1	PCNA	AGAP2	CORO1C
LASP1	LSM4	LINC00094	MRPS22	TP53I11	C12orf51	C2CD2L	TUBG1	TP73-AS1	KLHL7
FBRS	ZC3H7A	PTPN9	EIF1AX	SLPI	ATP11A	ZNF280B	KDM5A	FCRL2	HPS4
PPA1	TM7SF3	DCTN1	HMOX1	POM121L9P	AKAP7	TSC22D4	UBL4A	ATP6V1D	NCOR2
NOC2L	CASP9	GLB1	BIN2	DCHS1	PHC2	DICER1	DGKQ	CCRL2	SRSF4
BCAP29	ANP32B	LSM7	RAE1	S100A8	TIPRL	PI4KB	EAPP	FBXO11	PPIG
GSTZ1	ATP1B3	IZUMO4	MYBPH	SLC16A6	KRR1	AOX1	SLC3A2	EXTL3	TAX1BP1
NAA15	PAIP1	NEDD8	CCZ1B	DIDO1	EIF4G1	KLF12	TRAPPC4	AP1G1	LIMK2
ATF6	MLLT3	SYNJ1	R3HDM2	PTAFR	C7orf44	HCP5	PHLPP1	RFWD3	CLASP1
ALAS1	SIGLEC7	SENP3	CAD	DYRK1B	ILF2	TMEM106B	COMMD9	FOSL2	DDX52
C11orf10	MGC2752	TOP3A	CCDC90B	GPI	TIMM17B	DKC1	SUMO1	SREBF2	IFI27
LIAS	YPEL5	CUL5	PTP4A3	ZNF32	NDUFA13	LYRM4	IL1A	CENPQ	IP6K1
DYSF	C2orf47	PRCC	XRCC4	C4orf27	UROD	TMC6	CXCL11	TNFRSF10C	KANSL1L
RIC3	C1QTNF9B-AS1	SLC35B1	RPL3	CHD9	COX11	P2RY10	TECPR2	SC5DL	CEP72
ATP5G3	DTX4	STIM1	ANKHD1	NCKAP1	ZMYM5	MTF2	GAK	IPO8	TMBIM1
MTHFSD	NIT2	ZNF142	MYL4	GNB1	CITED2	CLNS1A	GPR18	LPCAT1	ITM2B
ROBO1	NDST1	ABCA2	KLHL18	SSB	LY86	PRPS1	GTF2I	PER1	AP4S1
APOBEC2	PDCD2	TMEM19	TRMT5	GCN1L1	DCPS	XRCC1	EPAS1	SNRPB	LRRC40
LCMT1	CSPP1	ASPSCR1	TAS2R10	CADM1	PERP	OSBPL8	PHF15	FGD2	C22orf28
RLBP1	AGER	RNF19A	ZC2HC1A	PCYOX1	ECI2	PTPN1	TMEM164	FKBP5	MFHAS1
RGL1	ADPGK	PLA2G16	STRA13	MAP4K4	TBC1D9B	MGAM	ARPC5L	SLC2A3	KIF3A
CUX2	ATP6AP2	ACSL6	CSTA	ZNF207	ZCCHC10	VDAC3	MEOX2	KLHL21	2009-09-01
ARMC7	GCC1	HADHB	APEX2	CRIPT	POLR3K	NPEPL1	BNIP3L	HMGCL	EDC4
NR1H2	VCL	ARFGAP2	ERCC2	LPCAT3	DNAJC8	AFTPH	ZNHIT3	RPA3	STAT4
SLC15A3	HDAC4	HSD17B10	PRKAB2	LPPR2	CDH2	ESYT1	ZNF576	PHGDH	FBXW7
NDUFB5	GAPVD1	RENBP	ACACA	FAM20B	FAM102A	THYN1	P4HA1	SNAPC5	LIMS1
LINC00341	SPAG7	CCT3	ATXN3	ATXN7L3B	C6orf108	HYOU1	ADAM15	SIRPB1	TUSC2
ANP32A	TRIP10	TTC33	UNC93B1	ZBED1	CDC14B	SLC7A8	ZNF592	F2RL2	FCGR2A
SIT1	ABHD10	LPXN	IGFLR1	LDLR	MIS18BP1	CSF1R	RPS6KA1	PABPC1	PIGK
PADI2	EFR3B	ARL1	EGR3	TUBGCP2	DVL3	ANXA2P3	PKD1	ACOX2	AAGAB
BEAN1	USP47	KRT10	ATG16L1	AVEN	SIVA1	EPHB4	TTC37	ZNF571	THOC2
POLR2I	NCF2	EAF2	GPR63	CSNK2B	EIF2B3	LDLRAP1	LIMD1	C10orf2	IER3IP1
SFI1	NXT2	CC2D1A	VAMP7	IDUA	TIMM13	DYNLT3	RCN3	CCDC51	ZNF292
ARNT	VPS52	RCL1	TPMT	NEO1	PLAGL2	EIF3K	CBFA2T3	CD2	DDX41
ARFGEF1	TAF15	SERPINA1	TXN2	FADS3	POLR3E	GUF1	MFNG	CANT1	LOXL1
ADRBK2	TRMT1	TARS	PSMG2	ERH	APPL2	C1GALT1C1	C5AR1	IGF2BP3	EIF3E
GOLGA1	TSPAN5	MLL2	C6orf48	FAM160B2	HDC	LOC642236	NME7	TSC2	DIAPH1
TBXA2R	MLF2	PACS2	PAK1	INTS3	SLC6A1	TOMM34	ANKZF1	SMAD1	C6orf10
TP53BP2	N4BP1	STAG2	KIAA0090	ACO2	FBXL18	C16orf42	MRPS28	RECQL	EMILIN2
DDX3X	DLG4	C10orf28	EIF2C1	MAP3K14	MRPS18B	CELSR1	C2orf56	TOR3A	FANCE
LOC100506963	LAIR2	PLOD3	NLGN3	WWP1	GFER	TNKS2	ANKLE2	ERCC3	MAGEB1
ZNF654	ACTA1	RFPL1-AS1	YIPF3	VAPB	SCAMP1	KCTD15	SLC9A3R1	GALNT2	MAGEH1
PPP2R5E	PSMD7	RPL5	AP1B1	FZD9	CRTC3	NSD1	CYP3A5	NAE1	IPO7
NME3	PEF1	C8orf33	IRF5	IL12RB1	SMARCB1	CD58	FOXRED2	TICAM1	WSB2
DIAPH2	PPM1G	CTNNA1	CDK9	SNCA	SNAP29	MAP3K11	NDUFV2	CPA1	ACBD3
MAST3	MX2	BRD9	ZMIZ2	ING2	FCGBP	PHF1	EEF1E1	POR	DECR1
PLEKHO2	INTS5	FAM13A	C11orf48	ELOVL1	KLHDC2	ST3GAL2	MAN2C1	SOCS2	ZNF613
ZNF133	FCAR	RRBP1	ZNF493	ZC3H3	RAB8A	DAZAP1	PLEKHA8P1	MGST2	STRADA
TRAPPC8	C1QB	DGKZ	ADH5	PISD	BABAM1	ZCCHC14	HDDC2	ZFPL1	NRIP1
TNS3	IL8	TSPO2	STOML2	PCSK7	SPATA1	C9orf38	FARSA	ERGIC2	SLC2A10
PDK1	TNKS	TRAM1	TNPO3	RDBP	ZNF516	MRPL46	SNRNP25	FBXO41	TFPI
TOP1	DNAJB9	ELOVL5	NAG18	SGCE	PSMA4	THBD	DOK3	PLEKHA5	USE1
ATP5F1	PLXND1	CBX2	HERC4	PRKCDBP	DKFZP434C153	UBE3C	PRRC1	KCNAB2	ETHE1
RPS27A	NINJ1	LPHN1	TCF7L1	ZBTB17	PVR	CELSR2	DALRD3	MYO9A	HDAC1
RAN	TXN	SCAI	PLCB2	PDXDC1	TGFBI	TMEM214	C10orf12	RDH14	ANKS1A
KIAA0913	ZMYND11	AATF	IDH3A	SOLH	GAL3ST4	GPBP1L1	RPS6	CDKL3	GTF2F1
IGH@	RNH1	BRF2	SAT1	RNF144A	TTF2	ATXN7	PUS7	NAP1L4	ASRGL1
RNF167	EPHX2	PRDX1	PRKAR1B	CYSLTR1	CANX	POLH	TRIM25	S100A11	DYNC1I2
NUDT18	SNRNP27	WDR26	SYT11	NOP16	PNPLA6	PEX2	PPP4C	CETN2	EPM2AIP1
EIF2S3	TRIM10	VDAC1	NOL6	CDCA4	KARS	CRTC1	HFE	CAMKK2	DLEU2
STMN3	MAP3K9	LYRM1	SLC20A1	MLH3	RWDD2B	TRPM6	PPRC1	NDUFB3	AXIN1
TMEM2	POU2F2	PLEKHM2	CYHR1	TRIM2	URB1	ZNF195	SRC	NEUROG2	ZNF510
EIF2B2	DIXDC1	TNIK	WARS	IL23A	MCM5	NAP1L2	DHRS1	NPM1	APOBEC3G
ADSL	C12orf10	KCNJ2	NSA2	ZNF214	IMPDH1	NAPG	RAB7A	YEATS4	SUPT5H
PARP16	PIGP	ADORA2B	MAP2K6	CHI3L1	EBLN2	SLC27A3	MOSPD1	SNAPC4	POLR2D
CHFR	PSMD10	ARPC1A	NRAP	PAX4	SNUPN	RB1CC1	PIK3R4	ST8SIA4	OXR1
H2AFZ	IL27RA	UCP2	BCAS3	ABCA1	SMG7	KCNJ1	RPL36A	FHL1	RECQL5
HSPA2	SRP14	EIF3J	EEF1A1	RPS13	KLRB1	PPARD	ANPEP	TMEM223	OR3A1
PITX1	HPRT1	GON4L	ZNF432	RAB11FIP2	TXNRD1	AKR1C2	PITPNM1	LOC254896	COG5
PSEN1	AATK	TAB1	KCTD12	ZNF184	PHB	SPANXC	TAF10	PET112	SERGEF
SIRT7	EDN3	ALDOC	TFAP4	PBRM1	TCEA1	DCAF6	FGF9	SPHK2	AGGF1
CDK5R1	BASP1	DCTN4	MED17	MED25	CDH4	OSGEP	NISCH	CUL7	TUFT1
SIGLEC5	MCTP2	RANGRF	AQP3	AKR1A1	DDT	AHCYL1	KLF3	TRIM5	GEMIN6
POLR2A	DDR1	SFSWAP	DDX11	NOV	ASF1A	IFIT5	SRP72	NSUN6	THOC6
TBCA	NXT1	MRPL24	SRM	RARG	TRIM36	THG1L	WDR83OS	DRG2	APBB3
HSPE1	PDGFD	LMO7	ATHL1	MPRIP	FTO	TIMM50	C9orf95	RCN2	RNF208
RAB4A	LMF2	MTX1	C20orf3	PPARA	MPZ	ILK	SPG20	MBIP	OXSR1
EPB42	COG2	RANBP9	FAM13B	CDC42BPA	KLHL24	PLXDC1	GTF2H3	L3MBTL1	ITM2C
TMEM160	P2RY14	DBI	BTF3	CILP	TBC1D5	C7orf42	ZFP106	ZMAT3	HSD17B7
ITGAX	FAM158A	ASCL3	TBL3	PIDD	HPGDS	ILVBL	SRP19	TBCB	SUB1
DTX3	RPL32	MDK	MMP9	CRIP1	CPNE1	PLEKHJ1	ARRB1	PRKACB	VKORC1
TOMM22	ZNF43	RBPJL	PLA2G6	YTHDC2	GREM2	STX3	ORC5	MAP9	MGMT
C17orf85	SYK	SEC22A	MAP1S	ATP5G1	LRRC15	BRIX1	TBRG4	ARFRP1	LYN
GZMH	FAHD2A	SMARCA4	RTEL1	MYD88	P2RX1	SETD6	TPP1	ELF4	SH3BP5
ABCC5	RHBDF2	YEATS2	TTC17	DUOX1	ACSL1	KIAA0196	MFAP1	MXRA8	NTSR2
ZMYM2	ST3GAL1	TRAV8-3	TAF9B	SETD1A	KCTD9	LIMK1	SLC5A7	LMTK2	CYP2D6
NUDT15	TP53I3	TXNRD3	APBA2	CCDC85B	PSORS1C1	GPAA1	MRPL48	CDK6	AVP
LSM3	FYB	HTR3A	FAM32A	PRKCA	CYCS	ZNF76	XKR8	SH3BP1	MOB4
ORC3	C7orf23	HPD	PROCR	HSPBP1	CLOCK	ZBTB48	ELK4	EIF4EBP1	MAPK7
KLF5	SLC16A3	MRPL39	CHMP5	KIAA0232	POLR2E	BCL7A	GPA33	PPOX	KIAA0100
CRELD1	KCNN4	RTN1	AGFG2	ORC1	BACH1	GAL	NOMO3	LSM5	APRT
KIAA0240	PDCD4	FBL	EEF1D	GTF2F2	ADK	TRIM23	RAB26	GSTA1	HAUS5
ATP8B2	GRWD1	TTN	IRF9	SERPINB1	SHC3	TRAFD1	PSPH	TBC1D17	ADSS
NUAK1	TUSC3	OSBPL10	TPM4	PCDHA2	ZNF839	TMEM14A	GRHL2	SLC6A12	RAB40A
TFB1M	KHSRP	OR7E156P	RAD51C	EDF1	CTAGE9	MYNN	DHX29	HIP1R	FBXW2
TMEM74B	CYTH2	NRF1	TPCN1	ABCD3	EPHX1	FHL2	SHOX	RLN2	PPY
ASCC1	RBBP5	CALM2	HERPUD1	VPS33A	HLX	PLD1	PCCB	DHRS11	NCF4
ARPC5	ZNF131	CRTAP	KIT	HMGN4	REPS1	UBE2N	SEMA4A	TFEC	BDH1
GPR25	C1QBP	RNMTL1	PSMD11	PA2G4	C11orf58	WWC3	ZFHX3	DGAT1	MTNR1B
LOC441601	TRIM38	TOMM20	ADAM11	HAGH	KLRC3	EBAG9	LRTM1	FAM155A	GTSE1
TMEM134	PMVK	TRA2A	ARPP19	NFATC1	GVINP1	AP1AR	COL5A3	PSG5	ELK1
EZH1	IL11RA	NFU1	PITPNA	STX11	ABCG5	FBXO9	NUCB2	ST6GALNAC2	PPCDC
PPP6R1	EIF2C4	PCDHB17	EIF4B	HRH1	EPHA4	MAU2	ANXA3	ECSIT	MPHOSPH10
TBC1D19	DNAJA1	ERF	PIP4K2C	SLC22A14	TFE3	MYCN	DYNC1LI2	FUZ	HSPA1L
TRPC1	C14orf166	FBXL6	MMRN1	BCCIP	IDH3G	LIG1	VDR	SFTPD	GIN1
MCF2L	CASP3	POLE	RHOG	CA9	TLR8	HDAC6	NAA35	ALDH9A1	UAP1L1
VAV2	IVNS1ABP	RACGAP1	CBL	FAM108A1	ZNF44	PARVA	TSPAN7	GLTSCR2	KIAA1107
STX17	THAP11	RBM19	RAP1GAP2	IDS	SPEN	UTP14A	SFPQ	NAP1L1	CCBL2
ZNF629	CDA	IREB2	NFYB	SLC7A9	OCA2	CYBA	ZDHHC4	ERCC8	EFNA1
EPHA1	KLHL26	GIP	ZNF574	ABHD4	TSR1	SIM1	AACS	GGCT	PTK2
MYO6	RNASEH1	BACH2	S1PR5	SLC4A7	ALKBH1	KAT7	PCMT1	SCARF1	INPP5A
FLJ42627	CXorf40A	TMEM222	JAKMIP2	CTNNAL1	G3BP2	MTMR2	PKIG	PHLDA3	BCAP31
NUBP1	ANGEL1	BST2	CPM	MADD	CMTM6	SRGN	ACACB	HIST1H3C	PEX14
YIF1A	CRY2	CCL23	CFTR	SPATS2	LRRK1	BNIP3	ARMC1	FAM216A	SLIT2
ARG1	MYO1E	SH2D1A	POT1	CLCN5	SART1	C4orf29	BTF3P11	DCUN1D1	NTHL1
TSG101	MKNK2	ZNF467	BLZF1	CCDC106	CUL9	USP8	MRPS14	GABARAP	CAPG
SLC25A14	KIAA1704	KLHL20	ZNF282	ANKRD46	KCTD20	LOC202181	EIF4EBP2	PLEKHG3	GIMAP5
ZNF443	GPR97	CALCOCO2	IPPK	MAP4	TNFRSF10B	RASSF4	FGF22	C16orf45	ITGB7
PHKG2	2008-03-01	PSMC1	PGAM1	CDK20	C11orf71	DSTN	TGIF2	C1orf54	TMEM194A
NDUFA1	SHFM1	ARHGEF4	CXCR5	LONP1	PGK1	ZNF274	HIST1H2AE	C15orf39	CASP5
KBTBD2	ZNF175	LILRA1	DUSP4	NKRF	ATP7A	RUNX2	SDCBP	RIMS1	C10orf137
CRLF2	DCLRE1A	TRIM48	GPR19	RPA4	SPATA20	COX16	UXT	MST1R	PPP4R1
HSP90AA1	ABCB7	NPTN	AOC3	TBKBP1	TCTN1	SNRNP40	HIST1H2AL	GAS2	NACC2
MSH6	FOXL1	HOOK1	RELB	AGXT	VRK2	PPCS	FAM55D	GNAQ	FNBP1L
CDH19	PHKA1	MRPL4	RABL5	RNF185	MASP2	CYP1B1	VWA5A	ZNF124	E2F4
GPN3	ST5	ABTB2	ACTL6A	AKIRIN2	TPM2	TAF7	HAT1	NRIP3	DTNA
GABRA5	FDPS	LRP5	TRPV1	DPH5	PEX11A	PIGR	DOCK9	ALOX5AP	GRAP2
GPR137	DBT	CNIH	PMPCA	GCK	SOX1	FCF1	IDH1	CDK13	KIF22
MED31	ESF1	SPINT1	TSTA3	MTMR14	TWF2	HNRNPH1	CD3EAP	ATXN2L	PVRL3
THAP7	TAAR2	RNF40	MED7	PIN4	OMG	HNRNPH3	MAPK14	CLCF1	ARL6IP1
ASMTL	HTT	OR52A1	NAA38	ACSM5	PRMT5	PLAUR	TMEM156	PRLH	WRB
SH2B1	SNX16	ELP4	ZNF185	GALNT8	NLRX1	CLCN7	IPO4	SPRR1A	SLC35F5
H2AFY	TCOF1	KATNB1	TCIRG1	SURF2	PLP1	TBC1D13	SKAP1	PCDHB12	SLC6A11
GTPBP2	NRAS	RPL36AL	CCDC86	ZNF12	TAZ	TSEN34	ANAPC13	EIF4H	ASB1
RBM28	ST3GAL4	KLRF1	SBNO1	PBX3	TAF1	PPP4R2	KAT6A	CACNA2D2	SPINK2
DOK4	OGFOD2	DDX50	PLIN1	TGFBR2	MAP4K3	CER1	GMPS	ANXA7	CD160
BRAF	DNASE2	CCDC56	PNMA3	PIWIL2	RBL1	RFX3	BTN2A1	ATP13A2	TRIB3
DUSP8	ATG13	GUCY1A3	PDZD7	PPP4R4	SPTLC2	DNTTIP2	SIGMAR1	NAT2	TCF4
RAD23B	ELAC2	HUWE1	ITGAL	UTF1	PGAP2	KLC2	HHEX	LOC100127972	MBNL3
CTDSP1	CCNJL	DUSP3	PDSS2	RUSC2	POLD2	ZNF335	ODC1	TESK2	UBA7
ASNSD1	WDR46	RARRES1	LRRC16A	VBP1	ABCD1	GART	GNA11	GFPT1	TMEM87A
A1CF	TCEAL4	SARS2	SIX2	RALGDS	UIMC1	MAPK1IP1L	PNPLA4	C20orf195	CEBPZ
UNKL	DOCK5	TRAPPC9	EXOSC7	ERCC1	ZNF276	RPL13	TAF1B	ARNTL	NOC3L
KLK6	RAB2A	SYNC	CHIC2	ZNF232	C9orf114	LY6H	C11orf75	DNAJC9	CNP
APLNR	TNK2	CD226	CD84	SLC6A16	SDC3	FOXH1	MMP10	TUBB1	HLA-DOA
SLC25A31	PLOD2	FAM53C	DFFB	ZNF835	ARG2	SOS2	PPFIA1	RARS	C7orf26
TMEM50B	NPIPL3	ENAH	CREM	KAT2B	MMP25	LCK	PRKD1	DENND1C	CACNA1B
RAD51AP1	TRIM26	NACA2	PLA2G4A	CDC42	ESRRA	IFT57	SUPT3H	VAMP4	MAX
EYA3	KIF13A	MARK1	COL14A1	SH3BGR	HDGFRP3	ENC1	LAPTM4A	HMGA1	ADARB1
SERPINB9	NDUFA3	RBM8A	PHF21A	BANF1	PIP	CUX1	ZNF669	ESRP1	GOLPH3L
SEC14L1	FAM203A	PPP1R3D	HK3	SLC2A1	GYS2	DBF4	FZD7	GNPDA1	AHCY
TBXAS1	LMO3	LSM12	GMFG	GPATCH3	BLK	CLPS	CTSE	TRIM46	TMEM63A
ERCC5	SPRY4	MTHFD1	RNF126	ZNF79	POM121	GORASP1	MAN2B1	WDR55	TUBA4A
LRAT	SDC4	ATG7	CETN3	COQ3	FA2H	ANXA11	SGPL1	ARMCX4	SNRPD1
PTGS1	ANXA10	RNF141	HIVEP3	BICD2	CD22	MGAT3	CLSTN1	CD300A	ST7
ICOSLG	UBN1	MUC16	C6orf162	ITGB4	SCD	BICD1	LINC00312	HIST3H3	GPR20
ABCC10	PRB1	ATRX	NUPL1	ADCY7	NUDT21	IRS1	CAND2	ARMC6	GLT25D1
FSTL4	CCR1	BMP6	FEM1C	CBLB	FLJ20712	PTCH1	NFATC3	LAS1L	PDS5B
ATF3	C20orf7	ERLIN1	CTNNA3	KCNK7	SEC24D	HDHD1	KCNQ1	DDB1	SLC29A1
CLN6	GLCE	ZNF224	POLG	IFNG	GMFB	IAPP	CDC25B	RFPL1	FAM107A
TOP2A	CEP57	MN1	RNF130	NRGN	FOXJ1	XAB2	CLN5	LRP2	NREP
CD2AP	PSMB8	RPL10A	EGLN3	FAM86C1	GSTM3	MLEC	SERPINB2	IKZF4	MEF2C
PLCXD1	FAM190B	NOSIP	ERI3	TSSK1B	SLFN12	ASGR1	AKAP12	ZNF787	TERF2
ZDHHC18	IQCE	AHR	HOXC6	ANKRD40	WLS	MCTP1	GNL3L	SLC25A11	NCDN
PFKFB2	JMJD7	IARS2	CACNA1H	INHBC	GFOD1	ACTR6	ACAA1	DARS	KRT3
CRISPLD2	ORC4	ST8SIA1	ANXA2P2	MT1M	GBE1	DPM1	FLJ14107	NOP2	PPEF1
C11orf30	GPS1	NCOA3	CYP2J2	SRP9	PON1	MAGEA3	TRAPPC10	FCGR3B	MRPL18
FBLN2	HRSP12	COPS6	DNAJC3	NF2	ATG4A	JRK	CBR1	POM121L2	P2RX5
TIMM9	FAM173A	ANKRD10-IT1	REC8	SEC22B	MRTO4	LRRTM4	CAMSAP2	CASP2	PRPF40A
S100A9	HTR1A	FKBP3	TMEM97	PELI2	TTLL3	CAV2	FAP	SNX2	PRRX1
TREM1	PCID2	PDE4A	SPCS3	PSG6	HARS	HCFC2	WRAP73	CDCA8	CRIM1
ANAPC5	SNN	SAMD4B	ZC3H11A	RNF146	ACP5	PTPRA	DPEP3	SOCS5	TTI2
SLC1A3	NDUFS4	DNAJC17	HIST1H2AB	FHL3	DENND2D	LOC400084	AGPAT3	IL25	ASGR2
AZGP1P1	ZNF137P	MYOF	PEG3	G0S2	MCMBP	IL24	SCCPDH	UBE2M	HBS1L
MOAP1	TENC1	HIST1H3E	ZC3H12A	GEM	SLC25A1	GNL3LP1	SAC3D1	SRRM1	IL17B
SLC2A6	PRMT2	DIO1	TRMT2B	SNX17	SLK	EGLN1	MAPKAPK3	MAN1A2	C6orf106
GPM6B	VSIG4	IDH2	HLA-E	NUBP2	KCTD14	NAB1	CRABP2	ACTR2	IGFBP4
DHX9	GTF2B	TIMM22	KRT32	UBXN1	KIAA0664	PARD6B	PAR5	ST6GALNAC5	FBN2
SYCP2	HELLS	KANSL3	FRAT2	LRFN4	SMUG1	RBM12B	SLC13A1	FGFR1OP	C4BPA
PNPLA2	PLAU	TAF1D	SPTBN4	GGNBP2	SLC30A6	PC	MKS1	HIST1H4F	NUFIP1
FKRP	IGLJ3	TEX30	ABCA12	OSBPL1A	G3BP1	OTUB2	RAB1B	G6PC2	UBR2
AHSA1	PTPN11	BAIAP3	PAPOLA	RCAN1	IGL@	CPB1	GINS2	AKT3	ZNF771
MGC4859	PRDM11	GIPR	KLK15	PHLPP2	GHITM	KIF5B	ZNF85	FLJ13197	MON1B
PPP2R3C	DSN1	SH3BGRL3	APBA1	AVL9	CYP11A1	PSMD6	CDK2AP2	IGKV4-1	TTLL4
TRIP4	FBXL5	VASH1	C1QL1	BAG2	ZNF267	IFRD2	IQSEC3	PFDN2	CDKN2AIP
CATR1	HTN1	LTBP2	CCHCR1	GPR77	TDG	ZNF862	NAA60	SDHAP1	LIPF
DKKL1	TNFSF8	PVT1	AIM2	XPNPEP2	BCKDHA	PRDM10	RFTN1	ASCL2	SP110
IGKV1-5	CYP27A1	USP32P2	TM6SF1	LY75	ACTR10	FLOT1	SLC30A5	SLC12A8	HEATR1
LMAN2	ADCY1	ERVH-6	IFITM2	CPD	KCNG2	BCL2L2	GCFC2	RAPGEFL1	HSPA14
TCEAL1	RPL37A	HNRNPA3	C1RL	ACADVL	RALB	CREB3L2	FUT6	SEL1L	TAL1
MYO5C	PARM1	DGUOK	EFHC2	UPB1	FLJ21369	C16orf5	AMDHD2	UPF3A	ZNF264
SLC10A3	LPCAT4	SERPINB8	MAPK8IP3	LRBA	FRS3	DIMT1	RGR	ASB13	NLRP2
SERPINA10	HNRNPUL1	EPS8L2	SLC9A8	BHLHE41	GCLC	RAI1	CLDN7	CKAP4	BEND5
CTBP1	FAM69A	PDZD2	GCAT	ZNF34	NGFR	SLC8A1	C14orf109	DRD5	DACH1
PRNP	PGP	LRRC42	TMC5	ACAN	WBP5	PALB2	C6orf130	EPRS	CAV3
HEBP1	PIBF1	IGHG1	MTR	TAB2	CST3	BAZ1B	FXR2	MSL1	KDM3A
PAF1	NAA16	PIP5K1C	LIPT1	CASR	PRODH	WEE1	KRT12	MDM2	ATAD3A
R3HCC1	TNNI1	PPDPF	UBE2E1	BBS10	KPTN	PDIA6	TSPAN32	FBXW4	OR2F1
RAB4B	PLK1	FOXA2	KIAA1797	TXK	CPSF6	SLC43A3	MCRS1	H3F3B	FGFR3
CDC42EP2	MKKS	C11orf68	TRAC	SAMSN1	FBXO34	LINC00338	SH3GLB2	VAMP3	TRIM24
CHRM2	XDH	EMR1	AIFM1	ALLC	EVI2B	CORO2B	LDB2	LOC100170939	EMR3
SNTB1	PEX3	APOH	INSRR	TMEM57	USP53	PLAG1	OAS1	ZNF365	MUL1
ALOX12B	KRT83	FAM59A	SALL2	CDH17	ELSPBP1	AHCTF1	ASIC4	SLC25A44	USP20
TMX1	TMEM106C	PSG1	MAK16	ELAC1	GNMT	NAA10	UFSP2	CA7	CKAP2
ERBB4	LONRF3	YY1	EHF	SIGLEC9	MYL12A	ZC2HC1C	CAMP	SNRPB2	AP2S1
CD19	MRPS35	LMAN1	POGLUT1	TUBGCP5	FRK	TSHB	KLHL9	FOXI1	MYBL1
STAP2	HIST1H4L	CNOT2	INPP4A	POLA2	ENDOU	MSANTD2	BCL11B	GRAMD1B	PPP2R2B
LOC440434	DDX6	PRSS53	CYB561D2	TNNI3K	ITGA2B	DUSP22	KLHL25	TMEM186	VAC14
SLCO3A1	CTR9	RPL23AP7	FAM70A	SLC5A6	PLA2G7	GPR182	PAK3	POLR3G	DCAF16
TREML2	ATMIN	STS	2002-09-01	ACVR2A	GDF11	RGS2	RAB25	HLF	CSH2
SLC4A4	DAO	HIF1A	CCNB1	MBTPS2	RFC4	PLEKHG6	PSAT1	LLGL1	NPRL2
ZNHIT6	CUTC	CMAS	CCR6	LSR	LOC100134713	NEU3	EFHD1	SAMD9	LYL1
DOPEY2	NT5DC3	OR10C1	NAT8	TBC1D1	RNF103	SLC29A2	ATP2C1	LYST	INF2
HS2ST1	KRT23	CIZ1	SPEG	TXNDC15	SATB2	MTHFR	RPS6KA4	C20orf20	PHKG1
SNRPE	KIF3C	PNLIPRP2	2005-03-01	CACNB1	PLEKHH3	MAGIX	BCKDK	ZNF202	ATG5
POLR3F	ZNF816	KCNJ5	CYP2E1	CISH	TARBP2	SSH3	ZNF480	OR7A5	HHAT
MAPK9	FUT3	CDH20	KIF1A	N4BP3	B3GNT2	B2M	WDFY3	VOPP1	SPIB
NSMCE4A	KIAA1033	PPP1R37	CD82	SIPA1L1	ATOH1	LPAR2	NDUFV1	FZD8	DOM3Z
FGFR2	BZW2	C3orf32	FAM50A	KLF9	EPB41L2	GPX3	SLC6A3	RNF17	ICAM2
EDA	KIAA0415	OVOL1	AKAP8L	ITGAV	CYP7A1	LUZP2	UCHL5	MACROD1	TMEM59L
TLR4	LAMB2	PRR7	LRRC41	GLT8D1	SCYL2	NMI	CELF3	FAM86B1	UNC5C
CASK	HSPA6	ST13	GPNMB	SOGA2	DHX35	ZNF345	WNT2	EMR2	RCC1
MCM4	STMN2	SF3B3	ZNF580	USP24	KLRG1	MFSD11	SP3P	DPPA4	CD59
GBAS	FAM205B	UTP6	NDRG4	METTL18	ITFG2	HYAL4	VCP	DYM	UBE2K
MLN	NT5C2	SMYD5	CALM1	KCNMB2	MAFB	TBC1D15	GABARAPL2	ADRM1	LAMTOR3
NHP2L1	SYCE1L	PIAS3	ZBTB7C	TANC2	NMNAT2	MCM3AP-AS1	C9orf91	AGPAT4	CD81
GPT	HSPG2	MTDH	ALPI	SLTM	CXorf40B	C3orf18	HIST1H2BL	RAB40C	PIGT
CYP2F1	C1orf216	RCVRN	POLE2	MAMLD1	SERTAD2	FAM89B	ZFP64	FRMD8	OBFC2A
EEF1G	MDH2	C12orf5	DHX40	HPS6	ZNF468	KIAA0907	PODXL2	MAP3K4	PELI1
SGTA	FGB	SERPINI2	CSGALNACT1	RNF14	PION	RABL3	TAF9	FPGT	SUGP2
CNOT8	DNAJB5	BCAN	CST8	HECW1	UNC119B	CDK18	PTPRB	CARS	CCDC91
C22orf43	TEAD3	PSMD1	SPATA5L1	CBLN1	PSMB2	SIX3	SQSTM1	KCNC4	RCN1
CST1	C7orf49	CERK	PIAS2	PAPSS1	MTMR10	SYT2	ZNF813	HSP90B1	PTGES2
PAFAH2	CHMP2B	C2orf44	TEX261	SCGN	HADHA	MUC2	ARAF	STK17B	CCDC94
TESK1	WDTC1	CDK14	DHDDS	SLC9A2	CDH7	TGM3	RBM47	SELT	RUNX1
RAD51	WDR3	MORC4	PSG3	KRT8	RPAP3	ADAM29	NDC80	ZDHHC8P1	LY6G6C
ITGB1BP1	MARK4	TBC1D16	ABAT	TAS2R3	RFK	SGPP1	CCDC9	NMUR1	IL32
BCAS1	YTHDF3	DAPK2	SEMA3B	PLK4	SARS	THAP3	CHL1	TMEM161A	TEF
ZNF259P1	GJD2	BAIAP2	ZNF33B	STX4	ST14	ZNF177	CSE1L	EIF3A	EXOSC8
COCH	IFITM3	KRT14	HMGXB3	TCN1	TUG1	PRODH2	MLXIPL	GPR87	FKTN
FGFBP1	RGS1	SIRT3	ASXL2	OTUD4	RCAN2	ROBO3	CASC1	XBP1	INVS
VPS37B	RASA2	C1orf123	GREM1	UGT8	TFR2	SF1	COLEC12	GBP2	IMPA2
COQ6	C1orf222	ATP1B4	FGL2	RBM4	DPYD	CCL18	GAGE3	SLC20A2	DFNB31
TMLHE	ZNF154	APOA1	RWDD3	C19orf54	TUBA1A	TMEM140	WBP2	FAM206A	DPF3
C21orf7	FER1L4	DUSP12	BLCAP	HS3ST1	RPL14	EDNRB	AMD1	FAM134C	CTPS
FDX1	CXorf27	CPT2	C6orf62	VIP	SCLY	PPYR1	ROR2	NID1	PLA2G2D
RNF126P1	MUC3A	FAM127A	RIPK4	PCYOX1L	NODAL	PPAN	ENOX1	POP1	S100A10
SPAG11B	REL	BST1	ETNK2	AKR7A2	NSFL1C	UBTD1	PPP1CB	SLC38A1	ACVR2B
FADS2	LOC100506190	FKBP2	ATP6V0C	SLC27A5	OAS2	TH	KIAA0020	KIAA0182	MAPK8IP1
MDFIC	GFI1B	ODZ3	TEX264	RRP1	FETUB	HEY1	DYNC2LI1	BRP44L	FAM204A
ENO2	PSMC6	RPP40	S100A6	ZNF141	MS4A6A	ANKRD28	KCND1	NHEJ1	LYPD3
SPTA1	KIN	C20orf111	RRAGC	MEIS2	NSDHL	BTG3	VEZT	VAPA	BAI3
SNTB2	CRYGC	SNRPC	SMPDL3B	CD101	XRCC5	IGKC	STXBP6	SEC14L3	GH2
ZNF556	CSNK2A1	CCDC88A	ADAMTS20	SLC39A14	KCNAB3	RASA4	QSER1	CRYL1	DNAI1
POFUT2	SCGB1A1	HIST1H3J	COLQ	GPRC5B	HNRNPC	RIF1	PMS2P4	ZNF165	PGM1
GUSBP11	C5orf54	IFT46	GP1BA	LXN	THUMPD1	SLC17A4	DAAM2	PPP1R14D	EFS
LRRC59	USP9X	PCBP2	ZNF250	MAGEC2	SF3B1	PML	CAMK2B	PEX5L	LOC100287590
